# Supplementary material for: Tongues on the EDGE: language preservation priorities based on threat and lexical distinctiveness
Source: R Soc Open Sci. 2017 Dec 13;4(12):171218. doi: 10.1098/rsos.171218 (PMC5750020; doi:10.1098/rsos.171218)
Supplement: Perrault_2017_Supplementary_Materials.zip [file rsos171218supp2.zip]

Archive with 8 entries (7 files):
- Perrault_Data & Code/
- Perrault_Data & Code/Code for deriving the reconstructed full Austronesian tree from Gray et al.'s tree.R
- Perrault_Data & Code/EDGE scores for publication.csv
- Perrault_Data & Code/EGIDS scores of Gray et al.'s tree.csv
- Perrault_Data & Code/Gray et al.'s 350 language tree.nexus
- Perrault_Data & Code/Gray et al.'s original 400 language tree.nexus
- Perrault_Data & Code/Reconstructed Full Austronesian Tree (1215 languages).nexus
- Perrault_Data & Code/austroEthno.nexus
