# Supplementary material for: Tongues on the EDGE: language preservation priorities based on threat and lexical distinctiveness
Source: R Soc Open Sci. 2017 Dec 13;4(12):171218. doi: 10.1098/rsos.171218 (PMC5750020; doi:10.1098/rsos.171218)
Supplement: Perrault_2017_Supplementary_Materials.zip [file rsos171218supp2.zip › Perrault_Data & Code/Code for deriving the reconstructed full Austronesian tree from Gray et al.'s tree.R]

#Intro comment: #The following script allows extracting dark clades to stitch them back onto the Greenhill tree
#in order to calculate the EDGE metric for GREENHILL LANGUAGES ONLY (not Ethnologue languages)
#A "dark clade" (called "absent clade" in the main text) is a monophyletic group of which no language is included in the Greenhill tree,
#and that cannot be expanded (monophyletically) without including Greenhill languages. It is the
#largest local monophyletic subset of languages that are absent in the Greenhill tree.
#I invented my own jargon for this script to think faster. 
#I wouldn't use it in a publication.
#Created 2 August 2014 (wrote the introductory comments for sections 1,2,4,5, and 6 (section 3 imported from a script written on or before 31 July 2014) and wrote the first section with a bug) 
#Modified 9 August, 10 August, 16 August, 17 August, 23 August 2014, 15-23 January 2015, 25 October 2015

#Necessary phylogenetics packages
library(ape); library(ade4); library(picante); library(geiger); library(phangorn); library(phytools)
#Reads in the Ethnologue tree with no branch lengths (ripped from the Ethnologue website on 26 July 2014)
austroEthnoRaw <- read.nexus("austroEthno.nexus")
#Remove 43 extinct languages (EGIDS 9 or 10)
austroEthno <- drop.tip(austroEthnoRaw, c("bzg",  "dsn",	"fos",	"kzl",	"kzx",	"nul",	"sih",	"tni",	"aor",	"ayy",	"bmn",	"byq",	"drr",	"duy",	"dyg",	"gli",	"grz",	"hti",	"huk",	"huw",	"iff",	"kae",	"ktk",	"ktq",	"kzk",	"laz",	"llf",	"llk",	"lox",	"mpy",	"nae",	"nil",	"oum",	"pmc",	"ppu",	"srw",	"szd",	"tve",	"urv",	"uun",	"vms",	"wmn",	"yob"))

# Because Simon Greenhill is the one that sent me the Austronesian phylogeny, it is called the "Greenhill tree" in this script (rather than the Gray et al. tree)

greenRaw <- read.nexus("Gray et al.'s original 400 language tree.nexus")
greenRaw$tip.label[which(greenRaw$tip.label[]=="Inibaloi")] <- "Ibaloi" #A weird problem in which Ibaloi was called Inibaloi in the Greenhill tree and the austroEGIDS
#Remove 16 Greenhill languages that are already extinct or that have no ISO code (EGIDS 9 or 10), and 34 dialects of languages that already exist elsewhere in the tree (the dialect removed is the one with lowest ED)
green <- drop.tip(greenRaw, c("Buyang","MurnatenAlune", "ManoboAtadownriver", "Babatana", "Masiwang", "Werinama", "SaipanCarolinian", "ChuukeseAKATrukese", "FutunaWest", "IfugaoBayninan", "Iliun", "MalayBahasaIndonesia", "Iraralay", "Imorod", "Ivasay", "Isamorong", "Itbayat", "Itbayaten", "Kalagan", "GauraNggaura", "Marshallese", "Wuna", "Aria", "NakanaiBileki_D", "Lakalai", "Katingan", "NehanHape", "MaloSantaCruz", "Sangir", "SquliqAtayal", "Tabar", "Buma", "Woleaian", "ESKamberaSouthern_D", "ESLewa_D", "ESUmbuRatuNggai_D","NehanHape","Buma","Nati", "Nese", "Orkon", "Nila", "Serua", "Teun", "Pondok", "Baliledo", "OldJavanese", "Pazeh", "Favorlang", "Basai", "Siraya", "OldChinese"))

austroEGIDS <- read.csv("EGIDS scores of Gray et al.'s tree.csv")

# This script has seven parts:

# 1) Identify in the Ethnologue tree the nodes subtending dark clades ("dark nodes"), written 2 and 9 August 2014
# 2) Extract the dark clades using the dark nodes as a reference, written 9 August 2014
# 3) Find the dark clade's closest Greenhill neighbour (written before 31 Jul 2014)
# 4) Identifies in the Ethnologue tree the Most Recent Common Ancestor node (MRCA, "concestor" or "con-node") of the closest Greenhill relative to the dark clade, written 10 August 2014
# If there is only one language, it takes its immediate ancestor.
# 5) Identifies all Greenhill languages descending from that concestor node ("Greenhill con-languages"). finished 10 August 2014, debugged 23-24 August
# 6) Finds the most recent common ancestor in the Greenhill tree of Greenhill languages in (5) 
#  Places a dark clade right before the Greenhill concestor in the GREENHILL tree.
# 7) Rinse and repeat until there are no dark clades left.
# Note (12 Oct 2017): This seems like a fairly roundabout way of getting things done. Steps (4) and (5) could be eliminated completely.
# No idea why I thought them necessary, maybe a technical detail.
#

# Lexicon:
# Dark clades: "Absent clades" in the main text. These are (locally largest) clades of Austronesian languages in the Ethnologue 
# tree that do not exist in the 350-language Greenhill tree
# Subdark clade: a clade with no Greenhill languages but not necessarily the largest of its neighbourhood (i.e. subdark clades 
# are dark clades if they cannot be extended to account for other dark [non-Greenhill] languages in their immediate neighbourhood).
# Dark node: A node subtending a dark clade
# Concestor: The most recent common ancestor (usually of Greenhill languages)

################## PART 1
# 1) Identifies nodes subtending dark clades ("dark nodes") [2 and 9 August 2014]
#Part 1 intro comment: #PART 1 completed 9 August 2014 at 11:30 AM, tested and plotted until noon (including the numTips and numGreenTips columns)

# Create a matrix with two boolean columns. One will assess whether the node
# subtends a "subdark clade", that is a clade with no Greenhill languages 
# but not necessarily the largest of its neighbourhood (i.e. subdark clades 
# are dark clades if they cannot be extended to account for other dark [non-Greenhill]
# languages in their immediate neighbourhood).
# The second column will assess whether subdark clades are dark.
# For each subdark clade, it will check whether ancestor nodes aren't subdark.
# If the ancestor node is subdark (=FALSE), then the subdark clade of interest 
# is not the largest of its immediate neighbourhood, and so isn't a dark clade.
# Try "Descendants(tree, node, type="tips")" from the "phangorn" package

#Gets character vector of Greenhill languages: 
greenDF <- read.csv("ISO list of languages in Gray et al.'s tree.csv")
greenList <- as.list(greenDF) 
greenChar <- as.character(unlist(greenList)) #Not sure why, but this works
# subdark clade: a clade with no Greenhill languages 
# but not necessarily the largest of its neighbourhood (i.e. subdark clades 
# are dark clades if they cannot be extended to account for other dark [non-Greenhill]
# languages in their immediate neighbourhood).
isSubdark <- function(tree, node, greenChar){ #Requires the phangorn package for the Descendants function
  # Descendants(tree, node, type="tips") #Gives the descending tip NUMBERS (not labels) of a given node
  currentDescendants <- tree$tip.label[as.numeric(unlist(Descendants(tree, node, type="tips")))] # Gives the descending tip LABELS of a given node
  if(length(intersect(greenChar, currentDescendants))==0){return(TRUE)} else if(length(intersect(greenChar, currentDescendants)) > 0){
    return(FALSE)} else(stop("Function isSubdark() failed. Check your code you clod."))
}
#If the intersection screws up and doesn't spot identical elements, I might get more TRUEs than I should

#Comment on isDark() function: #The following function checks whether a node is dark. 
#It works independently of isSubdark's past output (i.e. it recalculates what it needs by calling isSubdark())
isDark <- function(tree, node, greenChar){ #Also requires the phangorn package
  output <- FALSE #Default output is a FALSE value (I've had some problems with this function outputting TRUE when it should have been FALSE)
  parentNode <- Ancestors(tree, node, type="parent") #Gets a node's immediate ancestor
  if((isSubdark(tree, node, greenChar) == TRUE) && (isSubdark(tree, parentNode, greenChar) == FALSE)) # To be dark, a node must be subdark and have no subdark ancestor node
  {output <- TRUE}
  output #Outputs boolean based on darkness
}

#Makes a matrix giving whether nodes are subdark, dark nodes or neither (1=TRUE, 0=FALSE), as well as the number of tips descending from the clade and the number of Greenhill tips descending from the clade
darkMatrix <- function(tree, greenChar){
  nTips <- length(tree$tip.label)
  nNodes <- tree$Nnode
  dnames <- list(as.list(c((1):(nTips+nNodes))), as.list(c("isSubdark", "isDark", "numTips", "numGreenhillTips"))) #Row names account for the offset in node labels that accounts for tip labels (i.e. if there are 6 tips and 4 nodes, nodes will be labeled "7", "8", "9", and "10")
  darknessMatrix <- matrix(data=NA, nrow = nNodes + nTips, ncol = 4, dimnames = dnames) #I might need to add a row, I've had missing-one-row problems with $Nnode before
  for(i in 1:(nTips+nNodes)){ #Populates the isSubdark column
    #(OLD CODE, removed 17 August 2014) i2 <- (i - nTips) #Corrects for the offset again
    darknessMatrix[i,1] <- isSubdark(tree, i, greenChar) #used to be isDark(tree, as.character(j), greenChar) [made a bug with the whole first column being TRUE and the whole second being FALSE, corrected 9 August 2014, 10:36 AM] OLD COMMENT (from 2 August 2014): #The as.character allows referencing to the node called i rather than the i-th node (remember that node labels are offset to account for the tips) [9 August 2014: This is wrong, the nodes aren't called i. The i-th node as understood by R is the (i minus 1213)-th node as understood by {The Universe}\{R}]
  }
  for(j in 1:(nTips+nNodes)){ #Populates the isDark column
    #(OLD CODE, removed 17 August 2014) j2 <- (j - nTips) #Corrects for the offset
    darknessMatrix[j,2] <- isDark(tree, j, greenChar) #used to be isDark(tree, as.character(j), greenChar) [made a bug with the whole first column being TRUE and the whole second being FALSE, corrected 9 August 2014, 10:36 AM]
  } 
  for(k in 1:(nTips+nNodes)){ #Populates the isDark column
    #(OLD CODE, removed 17 August 2014) k2 <- (k - nTips) #Corrects for the offset
    currentDescendants <- tree$tip.label[as.numeric(unlist(Descendants(tree, k, type="tips")))]
    darknessMatrix[k,3] <- length(currentDescendants)
  }
  for(l in 1:(nTips+nNodes)){ #Populates the numGreenhillTips column
    #(OLD CODE, removed 17 August 2014) l2 <- (l - nTips) #Corrects for the offset
    currentDescendants <- tree$tip.label[as.numeric(unlist(Descendants(tree, l, type="tips")))] # Gives the descending tip LABELS of a given node
    darknessMatrix[l,4] <- length(intersect(greenChar, currentDescendants))
  }
  return(darknessMatrix)
}

austroDarkMatrix <- darkMatrix(austroEthno, greenChar) #Get dark matrix
darkNodes <- rownames(austroDarkMatrix[which(austroDarkMatrix[,2]==1),]) # Get a character vector of the dark nodes
#Consistency test: The result of count should be length(austroEthno$tip.label) minus length(green$tip.label) (i.e. 1213 - 384 = 829)

#Histograms of tips in dark and subdark clades: #histogram(austroDarkMatrix[which(austroDarkMatrix[,1]==1),3], breaks=c(0,2.5,5,7.5,10,12.5,15,17.5,20,22.5,25), xlab= "Number of tips descending the subdark clade", ylab="Percentage of subdark clades") #Subdark clades have no more than 25 tips
#histogram(austroDarkMatrix[which(austroDarkMatrix[,2]==1),3], breaks=c(0,2.5,5,7.5,10,12.5,15,17.5,20,22.5,25), xlab= "Number of tips descending the dark clade", ylab="Percentage of dark clades") #Dark clades have no more than 25 tips, these two histograms are very similar.


# 2) Extracts dark clades by references to dark nodes (9 August 2014)
darkCladeList <- function(tree, darkNodes){ #This produces a list of size numNodes + numTips (1626 in the Ethnotree), but only populates numDarkClades of them. In this way, node indices are the same as clade indices in the darkClades list
  numDarkNodes <- length(darkNodes)
  darkClades <- as.list(rep(NA, times=max(darkNodes)))
  for(m in 1:numDarkNodes){
    darkClades[[as.numeric(darkNodes[m])]] <- extract.clade(tree,as.numeric(darkNodes[m]))#subset(tree, node.subtree = as.numeric(darkNodes[m]))
  }
  darkClades
}

#3) Find closest Greenhill neighbour (31 July 2014) #Comment block: #Distance to nearest Greenhill neighbour
#Part 3 comments: #This will compute cophenetic distance with the nearest Greenhill language for each
#Austronesian Ethnologue language
#This section written no later than 31 July 2014 in a separate script called "Nearest Greenhill Neighbour for the Ethnologue tree.R"

ultraStretch <- function(tree){
  NumberTips <- nrow(cophenetic.phylo(tree)) #A convoluted way of getting the number of languages in the tree
  tip.root.length <- diag(vcv.phylo(tree)) #Create a numeric with the distance from root to tip for every tip
  depth <- max(tip.root.length) #The max tip-to-root distance of the tree (the tree's depth)
  ultraFrame <- data.frame(Language=tree$tip.label, tip2rootLength =tip.root.length, stretch.factor = (depth - tip.root.length), edgecol2.ref <- rep(NA))
  for(i in 1:NumberTips){ #This builds a column (declared above in the ultraFrame with NAs) for the edge label reference for each tip (all edge references for terminal tips are between 1 and the number of tips)
    current.language <- tree$tip.label[i]
    ultraFrame[which(ultraFrame[,'Language']==current.language),'edgecol2.ref'] <- which(tree$edge[,2]==i)
  }
    #Important note: The tree$edge.length[n] does not select the edge length of the node with edge.ref n but the n-th entry in the second column of the edge matrix (edgecol2.ref)
  for(j in 1:nrow(tree$edge)){ #This adds whatever is needed to the final tip to make the whole shabang ultrametric by end-tip stretching
    if(tree$edge[j,2] %in% ultraFrame[,'edgecol2.ref']){
      #Random comments: #The following print()s and cat()s were used for debugging (26 July 2014, before 14h45)
      #print(j)
      #cat('(sup. terminal) edge length: ', tree$edge.length[j],"\n")
      #cat('Tip to root length: ', ultraFrame[which(ultraFrame$edgecol2.ref==tree$edge[j,2]), 'tip2rootLength'],"\n")
      #cat('Stretch factor: ', ultraFrame[which(ultraFrame$edgecol2.ref==tree$edge[j,2]), 'stretch.factor'],"\n")
      #cat('New terminal edge length',ultraFrame[which(ultraFrame$edgecol2.ref==tree$edge[j,2]), 'tip2rootLength'] + ultraFrame[which(ultraFrame$edgecol2.ref==tree$edge[j,2]), 'stretch.factor'])
      
      tree$edge.length[tree$edge[j,2]] <- tree$edge.length[tree$edge[j,2]] + ultraFrame[which(ultraFrame$edgecol2.ref==tree$edge[j,2]), 'stretch.factor']
    }else{}
  }
  return(tree)
} #Ultrametricizes the tree by stretching the tips
GreenhillNeighbour <- function(tree, greenChar){ #Takes the Ethnologue tree and a character vector of Greenhill languages as input
  
  tree1U <- ultraStretch(compute.brlen(tree,1))

  rawMatrix <- cophenetic.phylo(tree1U)

  matrix <- rawMatrix[,which(colnames(rawMatrix) %in% greenChar)]
  
  nearestGNFrame <- data.frame(Language=rownames(matrix),cophDist2NGN=rep(NA),NearestGN=rep(NA))#Data frame with two columns: For each language, the name and cophenetic distance to the nearest neighbour present in the Greenhill tree (the dataframe is populated in the for loops that follow)
  for(i in 1:nrow(nearestGNFrame)){

    nearestGNFrame[i,"cophDist2NGN"] <- min(matrix[i,])/2 #Finds the minimum cophenetic distance (with a Greenhill language) of the i-th language and puts in nearestGNFrame[i,"cophDist2NGN"]
    #I divide the minimum by 2, since the cophenetic distance measures up to the ancestor node and back down to the other descendant, and I just need going up to the ancestor node
    vector.length <- length(which(matrix[i,]==min(matrix[i,]))) #Length of the vector of language codes of languages closest to the i-th language (e.g. length of 1 if there is just one nearest Greenhill neighbour)
    if(vector.length > (ncol(nearestGNFrame)-1)){
      difference = (vector.length - ncol(nearestGNFrame))
      for(j in 1:difference){

        cbind(nearestGNFrame,rep(1:nrow(nearestGNFrame),each = NA))} #Stitches a vector of NAs to the matrix to accomodate the long vector of minimal cophenetic distance (of a given language)
    }
    for(k in 1:vector.length){ #When several languages are as close from the i-th language, each close language code is put in a different column

      nearestGNFrame[i, k+2] <- colnames(matrix)[which(matrix[i,]==min(matrix[i,]))[k]]
    }
  }
  #print("k-loop over, will return nearestGNFrame now")
  return(nearestGNFrame)
} #Takes as input a tree and a char. vector of Greenhill languages. Returns a dataframe of the nearest Greenhill neighbour of each language in the tree.
#nearestGNFrame <- GreenhillNeighbour(austroEthno, greenChar)
#nearestGNFrameALPHABETICAL <- nearestGNFrame[order(nearestGNFrame$Language),] #Same frame in alphabetical order by language
#Histogram of distances to nearest Greenhill language: #hist(nearestGNFrame[,2]) 
#Useless comments: #I was working on trying to root the Ethnologue tree when I stopped for the day (9 August 2014). Next is step 4).
#I don't think I should root it. I have a polytomy at the top-most branching that I should not try to resolve (10 August 2014, 10:37 AM)

#Rest of step 3 written on 10 August 2014 - Closest Greenhill neighbour of individual clades

cladeGreenhillNeighbour <- function(tree, cladeNumber, greenChar, nearestGNFrameInput){ #Takes a tree, a subtree and char. vector of Gr. languages as input. Returns a one-element char. vector of the tip-label of the closest Greenhill language to the clade in the tree.
  if(cladeNumber > length(tree$tip.label)){
    clade <- extract.clade(tree, cladeNumber)
    arbitraryLanguageInClade <- clade$tip.label[1] #The closest Gr. language of any given language in the clade is the closest one to any other in the clade and the closest to the clade as a whole.
    #nearestGNFrame <- GreenhillNeighbour(tree, greenChar) #15 Jan 2015, 11h07 AM Swiss time: I added this as input object, so that it only need to be calculated once, not over 600 times as in the StitchAllClades algorithm
    closestGreenhill <- nearestGNFrameInput[which(nearestGNFrameInput[,1]==arbitraryLanguageInClade),"NearestGN"] #Closest Greenhill neighbour to the clade. In case of a tie (several Greenhill languages equally close, the worst is a 337-Greenhill language closeness tie) it takes the first one that appears in the matrix (it only uses the NearestGN column)
    closestGreenhill
  }else{
     tip <- tree$tip.label[cladeNumber]
    closestGreenhill <- nearestGNFrameInput[which(nearestGNFrameInput[,1]==tip),"NearestGN"] 
    closestGreenhill
  }
}

# 4) (10 August 2014) Identifies the Ethnologue concestor node ("con-node") of the closest Greenhill relative to the dark clade
# Try "mrca(geotree)["pauper", "psittacula"]" from the "geiger" package

ethnoConNode <- function(tree, cladeNumber, greenChar, nearestGNFrameInput){ #For a single dark node, returns the concestor node of the original node with the closest Greenhill neighbour
  if(cladeNumber > length(tree$tip.label)){
     #There is an error in the extract.clade function if the the node number is less than the number of tips (i.e. it can't extract a single tip by reference to its tip number). This if else statement deals with that.
    mrca(tree)[extract.clade(tree,cladeNumber)$tip.label[1], cladeGreenhillNeighbour(tree, cladeNumber, greenChar, nearestGNFrameInput)]
  }else{#print("ethnoConNode if-condition false-path")
    #cat("This is the clade with which the nearest Greenhill language is concestorized, tree$tip.label[cladeNumber]: "); print(tree$tip.label[cladeNumber])
    #cat("The nearest Greenhill language: "); print(cladeGreenhillNeighbour(tree, cladeNumber, greenChar, nearestGNFrameInput))
    #cat("The concestor of the two: "); print(mrca(tree)[tree$tip.label[cladeNumber], cladeGreenhillNeighbour(tree, cladeNumber, greenChar, nearestGNFrameInput)])
    mrca(tree)[tree$tip.label[cladeNumber], cladeGreenhillNeighbour(tree, cladeNumber, greenChar, nearestGNFrameInput)]
  }
}

# 5) Identifies all Greenhill languages descending from that concestor node ("Greenhill con-languages"). 
#Try "Descendants(tree, node, type="tips")" from the "phangorn" package

greenConNodeDescendantsInEthnoTree <- function(largeTree, smallTree, cladeNumber, greenChar, austroEGIDS, nearestGNFrameInput){ #Returns a list of Greenhill languages that descend from the concestor node (in the Ethnologue tree) of the dark clade and its nearest Greenhill tree
  conNode <- ethnoConNode(largeTree, cladeNumber, greenChar, nearestGNFrameInput)
  conNodeTips <- largeTree$tip.label[as.numeric(unlist(Descendants(largeTree, conNode, type="tips")))] #Character vector of the tip labels of all descendants of the conNode
  greenTipsISO <- intersect(greenChar, conNodeTips)
  greenTipsRaw <- austroEGIDS[which(austroEGIDS[,"ISO"] %in% greenTipsISO),"Language"] #This used to be the greenTips, but it could bug in reduced Greenhill trees: In one case, Iliun and Erai shared the same ISO code. Iliun didn't make it into the reduced Greenhill tree, but still passed the greenTipsRaw test because the test only checks for ISO codes. Iliun's ISO code being that of Erai (which made it into the tree), things screwed up later on when you tried to check for the MRCA of Iliun and Erai (it returned a numeric(0) node, for Iliun wasn't in the tree) [about 2-3 hours debugging, 23-24 August 2014, written 24 August 2014, 10h47 AM]
  greenTips <- intersect(as.character(greenTipsRaw), smallTree$tip.label)
}

# Part 5) finished 10 August 2014, 11:55 AM; modified till 14:10 to output the language names instead of the ISO codes (I had to figure out how to use the %in% in the which() function)

# 6) Function that places a dark clade right before the Greenhill concestor in the GREENHILL tree.
#Part 6 intro comments: # Note that if the nearest Greenhill relative is the only con-language, the dark clade is placed right before 
# THIS PART COULD BE MODIFIED TO PLACE THE DARK CLADE HALF-WAY THROUGH THE CONCESTOR EDGE,
#(or half-way through the edge of the Greenhill neighbour if it's the only con-language)

greenConNodeInGreenTree <- function(ethnoTree, greenTree, ethnoCladeNumber, greenCharacter, austroEGIDS, nearestGNFrameInput){ #Finds the concestor node in the Greenhill tree of all languages descending from the concestor node (in the Ethnologue tree) of the dark clade and its nearest Greenhill neighbour
  # Here "NGN" means "Nearest Greenhill [or Gray] tree Neighbour"
  greenhillDescendantsOfConcestorOfDarkCladeAndNGNinEthnoTree <- greenConNodeDescendantsInEthnoTree(ethnoTree, greenTree, ethnoCladeNumber, greenCharacter, austroEGIDS, nearestGNFrameInput)
  
  gDOC <- as.character(greenhillDescendantsOfConcestorOfDarkCladeAndNGNinEthnoTree)
  
  gDOC.ISO <- unique(as.character(austroEGIDS[which(austroEGIDS[,"Language"] %in% as.character(gDOC[])),"ISO"])) #Saves a bug that occurs in special conditions (when the gDOC contains two languages that share the same ISO 639-3 code, gDOC fails the "length(gDOC) == 1" test but there is in truth only one ISO language, so the "length(gDOC.ISO) == 1" is safer. The unique() function removes duplicate ISO codes from the character vector
  if(length(gDOC) == 1){#print("gDOC path 1 (for a single language)")#It makes no sense to get the MRCA of a single language. If there is only one Greenhill descendant of the concestor (in the Ethnologue tree) of the NGN and the dark clade, use this path.
    Ancestors(greenTree, node=which(greenTree$tip.label[]==as.character(gDOC[1])), type="parent") #In this context, "node" is a tip
  }else{
    
    getMRCA(greenTree, gDOC) #Using gDOC instead of as.character(gDOC) will give you wrong results (40 min debug, 10 August 2014, 17:29 - 18:09 [the program hanged with Ethnologue node 1462. I don't know why it did with that one and not with the others, but it works with as.character(gDOC) and it made me find out that it gave me wrong results without as.character() for all other nodes I had yet tried]) NEW NOTE (10h13 AM, 24 August 2014): I replaced this by gDOC, but put the as.character() in the definition of gDOC, above.
  } 
}#Debugging comments#This function returns NULL for dark nodes 1225, 1230, and 1389, but not for dark nodes 1221, 1380, or 1399
#It seems to screw up when there is just one language to deal with (which makes sense since you won't have an MRCA of a single language)

stitchClade <- function(ethnoTree, greenTree, ethnoCladeNumber, greenCharacter, austroEGIDS, nearestGNFrameInput){
  greenConNode <- greenConNodeInGreenTree(ethnoTree, greenTree, ethnoCladeNumber, greenCharacter, austroEGIDS, nearestGNFrameInput)
  if(greenConNode == length(greenTree$tip.label) + 1){ #There is an error if the greenConNode is the root node (i.e. the node of label "number-of-tips-plus-one"), because there is no edge before the root node. The new tip cannot be stitched. 4 hours of debugging, 19-20 Jan 2015, solved (without having tested it yet) at 10:51 AM, 20 Jan 2015.
    #Make a receptor tree with two tips, one for the language from the Ethnotree that we want to add, one for the tree in reconstruction
    
    newOutgroupTree <- rtree(2)
    newOutgroupTree$edge.length <- c(0.000001, 0.000001)
    newOutgroupTree$tip.label[1] <- "temporaryLabel"
    newOutgroupTree$tip.label[2] <- "NA" #This must be "NA", not NA, or you get some the funky German error "Fehler in if (where == 0 || where == "root") where <- ROOTx : Fehlender Wert, wo TRUE/FALSE nötig ist"
    
    greenTree$root.edge <- 0 #The paste.tree help page explains: "The donor clade [the clade to be stitched in a receptor tree] needs to have a root edge, even if it is [of] zero length."
    green2 <- paste.tree(newOutgroupTree, greenTree)
    
    if(ethnoCladeNumber > length(ethnoTree$tip.label)){ #If there is at least 2 tips to the dark clade, this is executed
      
      # The following 7-line block makes the dark clade into a stitchable clade.
      ethnoClade <- extract.clade(ethnoTree, ethnoCladeNumber) # Fetching the dark clade
      ethnoCladeBL1 <- compute.brlen(ethnoClade, 1) # Giving lengths to all edges (these are converted to size 0.01 in a couple of lines)
      numEdgesInClade <- length(ethnoCladeBL1$edge.length) # To make things readable numsayin'?
      for(i in 1:numEdgesInClade){
        ethnoCladeBL1$edge.length[i] <- 0.01 # To make things plotable (if you leave branch lengths at size 1, these binded tips will have lengths 100 times longer than those already in the tree)
      }
      ethnoCladeBL1$root.edge <- 0 #The donor clade must have a root edge, even if it's of zero length
      
      green2$tip.label[which(green2$tip.label[] == "temporaryLabel")] <- "NA" #This must be "NA", not NA. Or you get the "Fehler in if (where == 0 || where == "root") where <- ROOTx : Fehlender Wert, wo TRUE/FALSE nötig ist" error. 21 minutes debugging, 20 Jan 2015, 13:20.
      green3 <- paste.tree(green2, ethnoCladeBL1)
      green3
      
    }else{ #This code is executed in the unlikely event that the concestor (of the dark clade and the NGN) is the root AND that the dark clade consists of only one tip (I've never seen it happen, but I don't want to spend hours in debugging if it does, 15 jan 2015, 11:43 AM)
      
      green2$root.edge <- 0.000001
      halfEdgeLength <- 0.5*green2$root.edge
      
      ethnoTip <- ethnoTree$tip.label[ethnoCladeNumber] # Here "ethnoCladeNumber" is the tip number in the Ethnologue tree
      green3 <- bind.tip(green2, tip.label=ethnoTip, edge.length = 0.01, where = which(green2$tip.label[] == "temporaryLabel"), position = halfEdgeLength)
      
      green4 <- drop.tip(green3, "temporaryLabel") # In the if-condition true path, the temporaryLabel tip becomes the dark clade docking station. Here, we use it to place the dark tip on its terminal edge, and we then exterminate it.
      green4
    }
    
  }else{
   
    edgeAncestor2ConNode <- which(greenTree$edge[,2] == greenConNode) #This is to find the length of the edge preceding the concestor node. We will be placing the new clade half of this distance up the concestor node.
    edgeLength <- greenTree$edge.length[edgeAncestor2ConNode]
    halfEdgeLength <- edgeLength/2
    
    if(ethnoCladeNumber > length(ethnoTree$tip.label)){ #Accounts for extract.clade's refusal to extract single tips (it only extracts clades, and clades have at least 2 tips - if the ethnoCladeNumber is less than the number of tips, it means that it is referencing to a tip, which it does not want to extract alone)
      #If ethnoCladeNumber is greater than the number of tips, there is at least 2 languages in the dark clade
      
      greenNA <- bind.tip(greenTree, tip.label="NA", edge.length = 0.01, where = greenConNode, position = halfEdgeLength)
      ethnoClade <- extract.clade(ethnoTree, ethnoCladeNumber)
      ethnoCladeBL1 <- compute.brlen(ethnoClade, 1)
      numEdgesInClade <- length(ethnoCladeBL1$edge.length)
      for(i in 1:numEdgesInClade){
        ethnoCladeBL1$edge.length[i] <- 0.01
      }
      ethnoCladeBL1$root.edge <- 0
      green2 <- paste.tree(greenNA, ethnoCladeBL1)
      green2
    }else{
      ethnoTip <- ethnoTree$tip.label[ethnoCladeNumber] # Here "ethnoCladeNumber" is the tip number in the Ethnologue tree
      green2 <- bind.tip(greenTree, tip.label=ethnoTip, edge.length = 0.01, where = greenConNode, position = halfEdgeLength)
      green2
    } #This closes the second else command a few lines up
    
  } #This closes the first else command about 50 lines up
}

#7) Roll function built in part 6) on all dark clades

stitchAllClades <- function(ethnoTree, greenTree, greenCharacter, austroEGIDS, darkNodeIndices = darkNodes){
  nearestGNFrame <- GreenhillNeighbour(ethnoTree, greenCharacter) #Including this as an input object in the stitch clade function, rather than recomputing it every time, makes execution time for the Greenhill tree go from 670 mins to 77 mins. (each of the 630 or so cycles is now 7 seconds instead of about a minute). 15 Jan 2015, 11h27 AM Swiss time #NEW NOTE (19 jan 2015, 18h12 Swiss time) Oh my God, I just spent two hours debugging this program, because I had not adjusted this line for the general case of the reduced tips below.
  ethnoGreen <- greenTree
  preloop.time <- Sys.time()
  for(i in 1:length(darkNodeIndices)){
    start.time <- Sys.time()
    ethnoGreen <- stitchClade(ethnoTree, ethnoGreen, as.numeric(darkNodeIndices[i]), greenCharacter, austroEGIDS, nearestGNFrame)
    end.time <- Sys.time()
  }
  
  ethnoGreen
}
# (15 jan 2015, 10h12 AM, Swiss time) I just spent an hour pseudo-debugging this whole program, because I had forgotten how much time the StitchAllClades algorithm takes and thought it was hanging.

#ethnoGreen <- stitchAllClades(austroEthno, green, greenChar, austroEGIDS, darkNodes)

# 17:06, 10 August 2014, debbuged till 18:09
# 18:20 (10 Aug 2014): This doesn't give me what I want. It should be a tree with about 1200 tips and it has 388 (4 more than the original Greenhill tree)
# Branches number 6 and 530 of the resulting tree are negative (wtf?!)
# 18:45, it turns out that I was starting with the original tree at each cycle of the for loop, instead of the tree output by the previous cycle
#But I now get "Error in 1:start : argument of length 0" at the second cycle.

# 16 August 2014 11h30 AM: I'm getting a problem with the resulting tree (greenhill plus ethnologue's dark clades).
# I've plotted it and it doesn't look that bad. But the resulting tree should have 1213 tips, and it only has 678.
# The starting tree being 384 tips, I should have added 829, but I've only added 294. I've noticed that every one
# of the 65 clade stitching brings at least 2 new tips. This isn't right, there should be accounts of single-tip
# additions. I think that I've programmed my script for clades only, and R understand clades as being groups
# of at least 2 tips.


austroEthnoChar <- austroEthno$tip.label
notGreen350Char <- austroEthnoChar[! austroEthnoChar %in% green350Char]
reducedAustroEthno <- drop.tip(austroEthno, notGreen350Char)
austroEGIDS <- read.csv("/Users/nicolo/Dropbox/Tongues on the EDGE/EGIDS/austroEGIDS.csv")

reduceGreenhill <- function(reduceBy, Greenhill = green){
  
  greenReduced <- Greenhill
  
  for(i in 1:reduceBy){
    greenReduced <- drop.tip(greenReduced, sample(1:(350-i), 1))
  }
  greenReduced
}

greenReduced <- reduceGreenhill(200, green) #
greenReducedChar <- as.character(austroEGIDS[which(austroEGIDS[,"Language"] %in% greenReduced$tip.label),"ISO"])

austroReducedDarkMatrix <- darkMatrix(reducedAustroEthno, greenReducedChar) #Get dark matrix
reducedDarkNodes <- rownames(austroReducedDarkMatrix[which(austroReducedDarkMatrix[,2]==1),])

reconstructedGreen <- stitchAllClades(reducedAustroEthno, greenReduced, greenReducedChar, austroEGIDS, reducedDarkNodes)

par(mfrow=c(1,2))
plot(greenReduced)
plot(reconstructedGreen)

green.ED <- evol.distinct(green, type="fair.proportion")

greenReducedChar <- as.character(austroEGIDS[which(austroEGIDS[,"Language"] %in% greenReduced$tip.label),"ISO"])

austroReducedDarkMatrix <- darkMatrix(reducedAustroEthno, greenReducedChar) #Get dark matrix
reducedDarkNodes <- rownames(austroReducedDarkMatrix[which(austroReducedDarkMatrix[,2]==1),])
reconstructedGreen <- invisible(stitchAllClades(reducedAustroEthno, greenReduced, greenReducedChar, austroEGIDS, reducedDarkNodes))

reducedGreen.ED <- evol.distinct(greenReduced, type="fair.proportion")

reconstructedGreen.ED <- evol.distinct(reconstructedGreen, type="fair.proportion")
reconstructedGreen.ED.Part <- reconstructedGreen.ED[which(reconstructedGreen.ED$Species %in% reducedGreen.ED$Species),1:2]

green.ED.Part <- green.ED[which(green.ED$Species %in% reducedGreen.ED$Species),1:2]
EDComparisonFrame <- cbind(reducedGreen.ED, reconstructedGreen.ED.Part[,2], green.ED.Part[,2])
summary(lm(EDComparisonFrame[,3]~EDComparisonFrame[,4]))$r.squared
summary(lm(EDComparisonFrame[,2]~EDComparisonFrame[,4]))$r.squared

consistencyMatrix <- function(Wiederholungen = 10, AnzahlDerEntferntenSpitzen = c(100, 150 ,200, 250, 300, 347)){
  start.time <- Sys.time()
  
  DimensionsNamen <- list(tryNumber = as.character(c(1:(Wiederholungen*length(AnzahlDerEntferntenSpitzen))), AnzahlDerEntferntenSpitzen = as.character("tryNumber", "RSquared", "ExecutionTimeSeconds")))
  
  #Removed [tips] frame
  #columnNames <- c("numberOfRemovedTips", "reducedGreenRsq", "reconstructedGreenRsq", "betterment")
  entferntRahmen <- matrix(NA, nrow = Wiederholungen*length(AnzahlDerEntferntenSpitzen), ncol=7, dimnames=DimensionsNamen)
  
  austroEthnoChar <- austroEthno$tip.label
  notGreen350Char <- austroEthnoChar[! austroEthnoChar %in% green350Char]
  reducedAustroEthno <- drop.tip(austroEthno, notGreen350Char)
  austroEGIDS <- read.csv("/Users/nicolo/Dropbox/Tongues on the EDGE/EGIDS/austroEGIDS.csv")
  
  green.ED <- evol.distinct(green, type="fair.proportion")
  preloop.time <- Sys.time();
  for(j in 1:length(AnzahlDerEntferntenSpitzen)){ # <-- What happens when you learn a language and write code in the same day. "Number of removed tips" in German.
    for(i in 1:Wiederholungen){
      s.time <- Sys.time()
      
      greenReduced <- reduceGreenhill(AnzahlDerEntferntenSpitzen[j]) #Reduce Greenhill tree by the prescribed number

      greenReducedChar <- as.character(austroEGIDS[which(austroEGIDS[,"Language"] %in% greenReduced$tip.label),"ISO"])

      austroReducedDarkMatrix <- darkMatrix(reducedAustroEthno, greenReducedChar) #Get dark matrix

      reducedDarkNodes <- rownames(austroReducedDarkMatrix[which(austroReducedDarkMatrix[,2]==1),])

      reconstructedGreen <- invisible(stitchAllClades(reducedAustroEthno, greenReduced, greenReducedChar, austroEGIDS, reducedDarkNodes))

      reducedGreen.ED <- evol.distinct(greenReduced, type="fair.proportion")

      reconstructedGreen.ED <- evol.distinct(reconstructedGreen, type="fair.proportion")
      
      reconstructedGreen.ED.Part <- reconstructedGreen.ED[which(reconstructedGreen.ED$Species %in% reducedGreen.ED$Species),1:2]
      green.ED.Part <- green.ED[which(green.ED$Species %in% reducedGreen.ED$Species),1:2]
      
 # entfernt Rahmen = removed frame, Wiederholungen = Repeats
      entferntRahmen[((j-1)*Wiederholungen + i),1] <- AnzahlDerEntferntenSpitzen[j]
      entferntRahmen[((j-1)*Wiederholungen + i),2] <- summary(lm(reducedGreen.ED$w~green.ED.Part$w))$r.squared
      
      entferntRahmen[((j-1)*Wiederholungen + i),3] <- summary(lm(reconstructedGreen.ED.Part$w~green.ED.Part$w))$r.squared
      
      entferntRahmen[((j-1)*Wiederholungen + i),4] <- NA #(summary(lm(reconstructedGreen.ED.Part$w~green.ED.Part$w))$r.squared)-(summary(lm(reducedGreen.ED$w~green.ED.Part$w))$r.squared)
      entferntRahmen[((j-1)*Wiederholungen + i),5] <- NA #1-(1-summary(lm(reconstructedGreen.ED.Part$w~green.ED.Part$w))$r.squared)/(1-summary(lm(reducedGreen.ED$w~green.ED.Part$w))$r.squared)
      e.time <- Sys.time()
      entferntRahmen[((j-1)*Wiederholungen + i),6] <- as.numeric(difftime(e.time, s.time, units="mins"))
      
      entferntRahmen[((j-1)*Wiederholungen + i),7] <- NA #summary(lm(reconstructedGreen.ED$w~reducedGreen.ED$w))$r.squared #The idea in getting the R-squared between the reconstructed and reduced Greenhill trees is to see if lower R-squared between these two mean higher betterment levels. If yes, then we could guess the betterment level between the reconstructed 1257 language tree and the true (unknown) 1257 language tree
      
      cat("Step "); print((j-1)*Wiederholungen + i); cat("of "); print(Wiederholungen*length(AnzahlDerEntferntenSpitzen))
      
      cat("Time of last cycle: ")
      print(e.time - s.time)
      
      cat("Time since beginning of function execution: ")
      print(e.time - preloop.time)
      print("------------------------------")
    }
  }
  entferntRahmen
}

consistencyGeneralized <- function(Wiederholungen = 10, AnzahlDerEntferntenSpitzen = c(100, 150 ,200, 250, 300, 347), tree = green){
  start.time <- Sys.time()
  
  DimensionsNamen <- list(tryNumber = as.character(c(1:(Wiederholungen*length(AnzahlDerEntferntenSpitzen))), AnzahlDerEntferntenSpitzen = as.character("tryNumber", "RSquared", "ExecutionTimeSeconds")))
  
  entferntRahmen <- matrix(NA, nrow = Wiederholungen*length(AnzahlDerEntferntenSpitzen), ncol=7, dimnames=DimensionsNamen)

tree.ED <- evol.distinct(tree, type="fair.proportion")
preloop.time <- Sys.time();
for(j in 1:length(AnzahlDerEntferntenSpitzen)){
  for(i in 1:Wiederholungen){
    s.time <- Sys.time()
    treeReduced <- reduceGreenhill(AnzahlDerEntferntenSpitzen[j], tree) #Reduce Greenhill tree by the prescribed number
   
    reducedTree.ED <- evol.distinct(treeReduced, type="fair.proportion")
    
    tree.ED.Part <- tree.ED[which(tree.ED$Species %in% reducedTree.ED$Species),1:2]
    
    entferntRahmen[((j-1)*Wiederholungen + i),1] <- AnzahlDerEntferntenSpitzen[j]
    entferntRahmen[((j-1)*Wiederholungen + i),2] <- summary(lm(reducedTree.ED$w~tree.ED.Part$w))$r.squared
    
    entferntRahmen[((j-1)*Wiederholungen + i),3] <- NA #summary(lm(reconstructedGreen.ED.Part$w~green.ED.Part$w))$r.squared

    entferntRahmen[((j-1)*Wiederholungen + i),4] <- NA #(summary(lm(reconstructedGreen.ED.Part$w~green.ED.Part$w))$r.squared)-(summary(lm(reducedGreen.ED$w~green.ED.Part$w))$r.squared)
    entferntRahmen[((j-1)*Wiederholungen + i),5] <- NA #1-(1-summary(lm(reconstructedGreen.ED.Part$w~green.ED.Part$w))$r.squared)/(1-summary(lm(reducedGreen.ED$w~green.ED.Part$w))$r.squared)
    e.time <- Sys.time()
    entferntRahmen[((j-1)*Wiederholungen + i),6] <- as.numeric(difftime(e.time, s.time, units="mins"))
    
    entferntRahmen[((j-1)*Wiederholungen + i),7] <- NA #summary(lm(reconstructedGreen.ED$w~reducedGreen.ED$w))$r.squared #The idea in getting the R-squared between the reconstructed and reduced Greenhill trees is to see if lower R-squared between these two mean higher betterment levels. If yes, then we could guess the betterment level between the reconstructed 1257 language tree and the true (unknown) 1257 language tree
    
    cat("Step "); print((j-1)*Wiederholungen + i); cat("of "); print(Wiederholungen*length(AnzahlDerEntferntenSpitzen))
    
    cat("Time of last cycle: ")
    print(e.time - s.time)
    
    cat("Time since beginning of function execution: ")
    print(e.time - preloop.time)
    
   print("------------------------------")
  }
}

entferntRahmen
}

#Respectively (three 284 language data frames), the ED of the reduced tree with no modifications, the original Greenhill ED values of the languages in the reduced tree, and the ED of the 
reducedGreen.ED <- evol.distinct(greenReduced, type="fair.proportion")
green.ED.Part <- green.ED[which(green.ED$Species %in% reducedGreen.ED$Species),1:2]
reconstructedGreen.EDRaw <- evol.distinct(reconstructedGreen, type="fair.proportion")
reconstructedGreen.ED <- reconstructedGreen.EDRaw[which(reconstructedGreen.EDRaw$Species %in% reducedGreen.ED$Species), 1:2]

summary(lm(reducedGreen.ED$w~green.ED.Part$w))$r.squared #Natural robustness of the ED to tip removal
summary(lm(reconstructedGreen.ED$w~green.ED.Part$w))$r.squared #ED of the best-guess estimate to the real tree

#The proportion by which the reconstruction betters the robustness of the ED (an example with 100 tips removed from the original 384-language Greenhill tree: With an R-sq of the reduced Greenhill tree (with the original) = 0.9397 and R-sq of reconstructed (with original) = 0.9572, we get a betterment of 1-((1-0.9572)/(1-0.9397)) = 1-(0.0428/0.0603) = 0.2872 -> The reconstruction has boosted the estimate by 28.72% (not bad!))
reconstructionBoost <- 1-(1-summary(lm(reconstructedGreen.ED$w~green.ED.Part$w))$r.squared)/(1-summary(lm(reducedGreen.ED$w~green.ED.Part$w))$r.squared)
reconstructionBoost

#Time to get greedy. I'll roll this whole thing dozens of times to see how resistant to tip removal the trees are. (Once this is done, I'll try and attack the Indo-European language tree.) [24 August 2014, 10h53 AM]

consistencyMatrix <- function(Wiederholungen, AnzahlDerEntferntenSpitzen = c(100, 150 ,200, 250,300, 350)){
  start.time <- Sys.time()
  
  DimensionsNamen <- list(tryNumber = as.character(c(1:(Wiederholungen*length(AnzahlDerEntferntenSpitzen))), AnzahlDerEntferntenSpitzen = as.character("tryNumber", "RSquared", "ExecutionTimeSeconds")))
  
  #Removed [tips] frame
  entferntRahmen <- matrix(NA, nrow = Wiederholungen*length(AnzahlDerEntferntenSpitzen), ncol=3, dimnames=DimensionsNamen)
  
  austroEthnoChar <- austroEthno$tip.label
  notGreen350Char <- austroEthnoChar[! austroEthnoChar %in% green350Char]
  reducedAustroEthno <- drop.tip(austroEthno, notGreen350Char)
  austroEGIDS <- read.csv("/Users/nicolo/Dropbox/Tongues on the EDGE/EGIDS/austroEGIDS.csv")
  
  green.ED <- evol.distinct(green, type="fair.proportion")
  
  preloop.time <- Sys.time()
  for(j in 1:length(AnzahlDerEntferntenSpitzen)){
    for(i in 1:Wiederholungen){
      s.time <- Sys.time()
      
      greenReduced <- reduceGreenhill(AnzahlDerEntferntenSpitzen[j]) #Reduce Greenhill tree by the prescribed number
      
      reducedGreen.CoD <- as.data.frame(colSums(cophenetic(greenReduced)))
      
      entferntRahmen[((j-1)*Wiederholungen + i),1] <- AnzahlDerEntferntenSpitzen[j]
      entferntRahmen[((j-1)*Wiederholungen + i),2] <- summary(lm(reconstructedGreen.ED$w~green.ED.Part$w))$r.squared
      e.time <- Sys.time()
      entferntRahmen[((j-1)*Wiederholungen + i),3] <- as.numeric(e.time - s.time)
      cat("Step "); print((j-1)*Wiederholungen + i); cat("of "); print(Wiederholungen*length(AnzahlDerEntferntenSpitzen))
      
      cat("Time since beginning of function execution: ")
      print(e.time - preloop.time)
      ("Time that this cycle took: ")
      (e.time - s.time)
      cat("Estimated time till cycle completion: ")
      print(((length(AnzahlDerEntferntenSpitzen)-j)+(Wiederholungen-i))*(difftime(Sys.time(), preloop.time, units = "mins"))/(((j-1)*Wiederholungen)+i))
      print("------------------------------")
      
    }
  }
  end.time <- Sys.time()
  cat("Total execution time for "); print(nrow(entferntRahmen)); cat("tip-removing cycles: "); print(as.numeric(end.time - start.time)); cat("seconds")
  entferntRahmen
}
