# Supplementary material for: Tongues on the EDGE: language preservation priorities based on threat and lexical distinctiveness
Source: R Soc Open Sci. 2017 Dec 13;4(12):171218. doi: 10.1098/rsos.171218 (PMC5750020; doi:10.1098/rsos.171218)
Supplement: Perrault_2017_Supplementary_Materials.zip [file rsos171218supp2.zip › Perrault_Data & Code/Gray et al.'s 350 language tree.nexus]

#NEXUS
[R-package APE, Mon Jan 19 13:29:14 2015]
BEGIN TAXA;
	DIMENSIONS NTAX = 350;
	TAXLABELS
		Sisingga
		Ririo
		Varisi
		VaghuaChoiseul
		HoavaNewGeorgia
		MarovoNewGeorgia
		Roviana
		Simbo
		KilokakaYsabel
		ChekeHolo
		Kokota
		KiaZabana
		Teop
		Taiof
		Nissan
		Banoni
		KaraWest
		Nalik
		Tiang
		Tigak
		TungagTungakLavongai
		Madara
		LungaLungaMinigir
		Kuanua
		Patpatar
		Siar
		Mussau
		Vitu
		Toambaita
		KwaraaeSolomonIslands
		Kwaio
		Lau
		Saa
		SantaAna
		Nggela
		Bugotu
		Tolo
		GhariGuadalcanal
		Vano
		Tanema
		Teanu
		Asumboa
		Tanimbili
		Nembao
		LwepeSantaCruz
		Nanggu
		Aiwoo
		Neveei
		Avava
		Naman
		Tape
		Nahavaq
		ArakiSouthwestSanto
		Merei
		SakaoPortOlry
		PeteraraMaewo
		Raga
		Mwotlap
		Mota
		AmbrymSouthEast
		PaameseSouth
		Nguna
		SouthEfate
		Namakir
		Lenakel
		TannaSouthwest
		Kwamera
		AnejomAneityum
		SyeErromangan
		Ura
		Nengone
		Dehu
		Iaai
		Jawe
		Nelemwa
		Canala
		TahitianModern
		Rurutuan
		Hawaiian
		Maori
		Penrhyn
		Rarotongan
		Tuamotu
		Marquesan
		Mangareva
		RapanuiEasterIsland
		Tuvalu
		Tokelau
		Luangiua
		Sikaiana
		Takuu
		Nukuoro
		Kapingamarangi
		Tikopia
		Futuna
		VaeakauTaumako
		IfiraMeleMeleFila
		UveaWest
		Emae
		Rennellese
		UveaEast
		Niue
		FutunaEast
		Anuta
		Samoan
		Tongan
		Rotuman
		FijianBau
		Satawalese
		Mortlockese
		Puluwatese
		PuloAnnan
		Carolinian
		Woleai
		Chuukese
		MarshalleseE_D
		Mokilese
		Ponapean
		Kusaie
		Kiribati
		Leipon
		Loniu
		Levei
		Likum
		Lou
		Nauna
		Wuvulu
		Seimat
		Molima
		Dobuan
		Diodio
		Bwaidoga
		Saliba
		Suau
		Gapapaiwa
		Ubir
		Kilivila
		Mekeo
		Motu
		MagoriSouthEastPapua
		Wogeo
		Manam
		Kairiru
		Matukar
		Megiar
		Bilibil
		Gedaged
		Mouk
		Sengseng
		Kove
		Maleu
		NumbamiSiboma
		Maututu
		WindesiWandamen
		AmbaiYapen
		Waropen
		Numfor
		Mor
		BigaMisool
		As
		MinyaifuinGebe
		Buli
		Giman
		KasiraIrahutu
		SouthEastBabar
		Serili
		EastMasela
		CentralMasela
		Imroing
		TelaMasbuar
		Emplawas
		Dai
		NorthBabar
		DaweraDaweloor
		Luang
		Letinese
		Perai
		Aputai
		Tugun
		Erai
		Talur
		Kisar
		Mambai
		Kemak
		Tetum
		Atoni
		RotiTermanu_D
		Bonfia
		Bobot
		Paulohi
		HituAmbon
		Alune
		Geser
		Watubela
		ElatKeiBesar
		UjirNAru
		NgaiborSAru
		Sekar
		KeiTanimbarKei
		KoiwaiIrianJaya
		Yamdena
		Selaru
		BuruNamroleBay
		Soboyo
		Anakalang
		Wanukaka
		Kodi
		LamboyaLaboya
		WejewaTanaRighu_D
		Kambera
		Mamboru
		Savu
		Bima
		Ngadha
		Soa
		LioFloresTongah
		Manggarai
		Lamaholot
		Kedang
		Sika
		Palauan
		Chamorro
		Nias
		MunaKatobuTongkuno_D
		Wolio
		Popalia
		Bonerate
		Mori
		Baree
		BanggaiW_D
		SangirTabukang_D
		SangilSaraganiIslands
		Bantik
		Tontemboan
		BugineseSoppeng_D
		TaeSToraja
		Makassar
		Maloh
		Melayu
		Indonesian
		MelayuAmbon
		Kerinci
		Minangkabau
		Ogan
		Iban
		MelayuBrunei_D
		BanjareseMalay
		Madurese
		Sunda
		RejangRejang
		Gayo
		Javanese
		Komering
		Lampung
		TobaBatak
		Sasak
		Bali
		HainanCham
		PhanRangChamEasternCham
		Chru
		Moken
		Modang
		PunanKelai
		KayanUmaJuman
		KenyahLongAnap
		Bukat
		Lahanan
		Bintulu
		MelanauMukah
		Belait
		BerawanLongTerawan
		KelabitBario
		Maanyan
		MerinaMalagasy
		Tunjung
		DayakNgaju
		Singhi
		DayakBakatiqSaraRiok
		TimugonMurut
		Idaan
		KankanayNorthern
		BontokGuinaang
		Balangaw
		IfugaoBatad
		IfugaoAmganad
		KalingaGuinaangLubuagan_D
		ItnegBinongan
		KallahanKayapaProper
		Ibaloi
		KallahanKeleyqiq
		Pangasinan
		KakidugenIlongot
		Ilokano
		Ibanag
		AttaPamplona
		Gaddang
		Agta
		IsnegDibagatKabugaoIsneg
		DumagatCasiguran
		SambalBotolan
		Kapampangan
		Yami
		Babuyan
		ManoboAtaupriver
		ManoboTigwaIglogsad_D
		ManoboDibabawon
		ManoboIlianenKibudtungan_D
		WBukidnonManobo
		Binukid
		ManoboSaranganiKayaponga_D
		ManoboKalamansigCotabatoParil_D
		SubanonSiocon
		SubanunSindangan
		SaranganiBlaan
		KoronadalBlaan
		TboliTagabili
		Maranao
		Mansaka
		Mamanwa
		TausugJolo_D
		Cebuano
		Surigaonon
		AklanonBisayan
		BikolNagaCity
		Tagalog
		TagbanwaAborlan_D
		PalawanBatak
		TagbanwaKalamianCoronIsland_D
		Hanunoo
		GorontaloHulondalo
		Kaidipang
		BolaangMongondow
		SamalSiasi_D
		Bajo
		Yakan
		Mapun
		Inabaknon
		Paiwan
		CentralAmis
		Bunun
		Puyuma
		CiuliAtayal
		Sediq
		Thao
		Saisiat
		Kavalan
		Saaroa
		Kanakanabu
		Tsou
		Rukai
	;
END;
BEGIN TREES;
	TRANSLATE
		1	Sisingga,
		2	Ririo,
		3	Varisi,
		4	VaghuaChoiseul,
		5	HoavaNewGeorgia,
		6	MarovoNewGeorgia,
		7	Roviana,
		8	Simbo,
		9	KilokakaYsabel,
		10	ChekeHolo,
		11	Kokota,
		12	KiaZabana,
		13	Teop,
		14	Taiof,
		15	Nissan,
		16	Banoni,
		17	KaraWest,
		18	Nalik,
		19	Tiang,
		20	Tigak,
		21	TungagTungakLavongai,
		22	Madara,
		23	LungaLungaMinigir,
		24	Kuanua,
		25	Patpatar,
		26	Siar,
		27	Mussau,
		28	Vitu,
		29	Toambaita,
		30	KwaraaeSolomonIslands,
		31	Kwaio,
		32	Lau,
		33	Saa,
		34	SantaAna,
		35	Nggela,
		36	Bugotu,
		37	Tolo,
		38	GhariGuadalcanal,
		39	Vano,
		40	Tanema,
		41	Teanu,
		42	Asumboa,
		43	Tanimbili,
		44	Nembao,
		45	LwepeSantaCruz,
		46	Nanggu,
		47	Aiwoo,
		48	Neveei,
		49	Avava,
		50	Naman,
		51	Tape,
		52	Nahavaq,
		53	ArakiSouthwestSanto,
		54	Merei,
		55	SakaoPortOlry,
		56	PeteraraMaewo,
		57	Raga,
		58	Mwotlap,
		59	Mota,
		60	AmbrymSouthEast,
		61	PaameseSouth,
		62	Nguna,
		63	SouthEfate,
		64	Namakir,
		65	Lenakel,
		66	TannaSouthwest,
		67	Kwamera,
		68	AnejomAneityum,
		69	SyeErromangan,
		70	Ura,
		71	Nengone,
		72	Dehu,
		73	Iaai,
		74	Jawe,
		75	Nelemwa,
		76	Canala,
		77	TahitianModern,
		78	Rurutuan,
		79	Hawaiian,
		80	Maori,
		81	Penrhyn,
		82	Rarotongan,
		83	Tuamotu,
		84	Marquesan,
		85	Mangareva,
		86	RapanuiEasterIsland,
		87	Tuvalu,
		88	Tokelau,
		89	Luangiua,
		90	Sikaiana,
		91	Takuu,
		92	Nukuoro,
		93	Kapingamarangi,
		94	Tikopia,
		95	Futuna,
		96	VaeakauTaumako,
		97	IfiraMeleMeleFila,
		98	UveaWest,
		99	Emae,
		100	Rennellese,
		101	UveaEast,
		102	Niue,
		103	FutunaEast,
		104	Anuta,
		105	Samoan,
		106	Tongan,
		107	Rotuman,
		108	FijianBau,
		109	Satawalese,
		110	Mortlockese,
		111	Puluwatese,
		112	PuloAnnan,
		113	Carolinian,
		114	Woleai,
		115	Chuukese,
		116	MarshalleseE_D,
		117	Mokilese,
		118	Ponapean,
		119	Kusaie,
		120	Kiribati,
		121	Leipon,
		122	Loniu,
		123	Levei,
		124	Likum,
		125	Lou,
		126	Nauna,
		127	Wuvulu,
		128	Seimat,
		129	Molima,
		130	Dobuan,
		131	Diodio,
		132	Bwaidoga,
		133	Saliba,
		134	Suau,
		135	Gapapaiwa,
		136	Ubir,
		137	Kilivila,
		138	Mekeo,
		139	Motu,
		140	MagoriSouthEastPapua,
		141	Wogeo,
		142	Manam,
		143	Kairiru,
		144	Matukar,
		145	Megiar,
		146	Bilibil,
		147	Gedaged,
		148	Mouk,
		149	Sengseng,
		150	Kove,
		151	Maleu,
		152	NumbamiSiboma,
		153	Maututu,
		154	WindesiWandamen,
		155	AmbaiYapen,
		156	Waropen,
		157	Numfor,
		158	Mor,
		159	BigaMisool,
		160	As,
		161	MinyaifuinGebe,
		162	Buli,
		163	Giman,
		164	KasiraIrahutu,
		165	SouthEastBabar,
		166	Serili,
		167	EastMasela,
		168	CentralMasela,
		169	Imroing,
		170	TelaMasbuar,
		171	Emplawas,
		172	Dai,
		173	NorthBabar,
		174	DaweraDaweloor,
		175	Luang,
		176	Letinese,
		177	Perai,
		178	Aputai,
		179	Tugun,
		180	Erai,
		181	Talur,
		182	Kisar,
		183	Mambai,
		184	Kemak,
		185	Tetum,
		186	Atoni,
		187	RotiTermanu_D,
		188	Bonfia,
		189	Bobot,
		190	Paulohi,
		191	HituAmbon,
		192	Alune,
		193	Geser,
		194	Watubela,
		195	ElatKeiBesar,
		196	UjirNAru,
		197	NgaiborSAru,
		198	Sekar,
		199	KeiTanimbarKei,
		200	KoiwaiIrianJaya,
		201	Yamdena,
		202	Selaru,
		203	BuruNamroleBay,
		204	Soboyo,
		205	Anakalang,
		206	Wanukaka,
		207	Kodi,
		208	LamboyaLaboya,
		209	WejewaTanaRighu_D,
		210	Kambera,
		211	Mamboru,
		212	Savu,
		213	Bima,
		214	Ngadha,
		215	Soa,
		216	LioFloresTongah,
		217	Manggarai,
		218	Lamaholot,
		219	Kedang,
		220	Sika,
		221	Palauan,
		222	Chamorro,
		223	Nias,
		224	MunaKatobuTongkuno_D,
		225	Wolio,
		226	Popalia,
		227	Bonerate,
		228	Mori,
		229	Baree,
		230	BanggaiW_D,
		231	SangirTabukang_D,
		232	SangilSaraganiIslands,
		233	Bantik,
		234	Tontemboan,
		235	BugineseSoppeng_D,
		236	TaeSToraja,
		237	Makassar,
		238	Maloh,
		239	Melayu,
		240	Indonesian,
		241	MelayuAmbon,
		242	Kerinci,
		243	Minangkabau,
		244	Ogan,
		245	Iban,
		246	MelayuBrunei_D,
		247	BanjareseMalay,
		248	Madurese,
		249	Sunda,
		250	RejangRejang,
		251	Gayo,
		252	Javanese,
		253	Komering,
		254	Lampung,
		255	TobaBatak,
		256	Sasak,
		257	Bali,
		258	HainanCham,
		259	PhanRangChamEasternCham,
		260	Chru,
		261	Moken,
		262	Modang,
		263	PunanKelai,
		264	KayanUmaJuman,
		265	KenyahLongAnap,
		266	Bukat,
		267	Lahanan,
		268	Bintulu,
		269	MelanauMukah,
		270	Belait,
		271	BerawanLongTerawan,
		272	KelabitBario,
		273	Maanyan,
		274	MerinaMalagasy,
		275	Tunjung,
		276	DayakNgaju,
		277	Singhi,
		278	DayakBakatiqSaraRiok,
		279	TimugonMurut,
		280	Idaan,
		281	KankanayNorthern,
		282	BontokGuinaang,
		283	Balangaw,
		284	IfugaoBatad,
		285	IfugaoAmganad,
		286	KalingaGuinaangLubuagan_D,
		287	ItnegBinongan,
		288	KallahanKayapaProper,
		289	Ibaloi,
		290	KallahanKeleyqiq,
		291	Pangasinan,
		292	KakidugenIlongot,
		293	Ilokano,
		294	Ibanag,
		295	AttaPamplona,
		296	Gaddang,
		297	Agta,
		298	IsnegDibagatKabugaoIsneg,
		299	DumagatCasiguran,
		300	SambalBotolan,
		301	Kapampangan,
		302	Yami,
		303	Babuyan,
		304	ManoboAtaupriver,
		305	ManoboTigwaIglogsad_D,
		306	ManoboDibabawon,
		307	ManoboIlianenKibudtungan_D,
		308	WBukidnonManobo,
		309	Binukid,
		310	ManoboSaranganiKayaponga_D,
		311	ManoboKalamansigCotabatoParil_D,
		312	SubanonSiocon,
		313	SubanunSindangan,
		314	SaranganiBlaan,
		315	KoronadalBlaan,
		316	TboliTagabili,
		317	Maranao,
		318	Mansaka,
		319	Mamanwa,
		320	TausugJolo_D,
		321	Cebuano,
		322	Surigaonon,
		323	AklanonBisayan,
		324	BikolNagaCity,
		325	Tagalog,
		326	TagbanwaAborlan_D,
		327	PalawanBatak,
		328	TagbanwaKalamianCoronIsland_D,
		329	Hanunoo,
		330	GorontaloHulondalo,
		331	Kaidipang,
		332	BolaangMongondow,
		333	SamalSiasi_D,
		334	Bajo,
		335	Yakan,
		336	Mapun,
		337	Inabaknon,
		338	Paiwan,
		339	CentralAmis,
		340	Bunun,
		341	Puyuma,
		342	CiuliAtayal,
		343	Sediq,
		344	Thao,
		345	Saisiat,
		346	Kavalan,
		347	Saaroa,
		348	Kanakanabu,
		349	Tsou,
		350	Rukai
	;
	TREE * UNTITLED = [&R] (((((((((((((((((((((((((((((1:0.01265971835,2:0.00895546225):0.00309752675,(3:0.00273593465,4:0.00606725125):0.00352124275):0.02041608345,(((5:0.0062536204,6:0.01002496135):0.0019945332,7:0.00453295315):0.00456186505,8:0.01306137535):0.00653194445):0.00250880135,(((9:0.00241877835,10:0.01090877365):0.001968403,11:0.0042008285):0.0029700888,12:0.00935276615):0.01765390365):…
END;
