# Supplementary material for: Tongues on the EDGE: language preservation priorities based on threat and lexical distinctiveness
Source: R Soc Open Sci. 2017 Dec 13;4(12):171218. doi: 10.1098/rsos.171218 (PMC5750020; doi:10.1098/rsos.171218)
Supplement: Perrault_2017_Supplementary_Materials.zip [file rsos171218supp2.zip › Perrault_Data & Code/Gray et al.'s original 400 language tree.nexus]

#NEXUS
begin taxa;
	dimensions ntax=400;
	taxlabels
	Siraya
	Puyuma
	CentralAmis
	Bunun
	Paiwan
	TimugonMurut
	Idaan
	KelabitBario
	Belait
	BerawanLongTerawan
	Bukat
	Lahanan
	Modang
	PunanKelai
	KayanUmaJuman
	KenyahLongAnap
	Bintulu
	MelanauMukah
	DayakNgaju
	Katingan
	Tunjung
	Maanyan
	MerinaMalagasy
	Singhi
	DayakBakatiqSaraRiok
	Makassar
	BugineseSoppeng_D
	TaeSToraja
	Maloh
	BuruNamroleBay
	Soboyo
	Yamdena
	KoiwaiIrianJaya
	Sekar
	KeiTanimbarKei
	Selaru
	UjirNAru
	NgaiborSAru
	Bonfia
	Bobot
	Werinama
	Masiwang
	Paulohi
	HituAmbon
	MurnatenAlune
	Alune
	ElatKeiBesar
	Geser
	Watubela
	Kisar
	Letinese
	Luang
	SouthEastBabar
	Serili
	EastMasela
	CentralMasela
	Emplawas
	Imroing
	TelaMasbuar
	DaweraDaweloor
	Dai
	NorthBabar
	Nila
	Serua
	Teun
	Iliun
	Perai
	Aputai
	Tugun
	Erai
	Talur
	Atoni
	RotiTermanu_D
	Mambai
	Kemak
	Tetum
	Mouk
	Aria
	Sengseng
	Gedaged
	Bilibil
	Matukar
	Megiar
	NumbamiSiboma
	Kove
	Maleu
	Lakalai
	NakanaiBileki_D
	Maututu
	MagoriSouthEastPapua
	Mekeo
	Motu
	Molima
	Dobuan
	Diodio
	Bwaidoga
	Saliba
	Suau
	Kilivila
	Gapapaiwa
	Ubir
	Kairiru
	Wogeo
	Manam
	Leipon
	Loniu
	Levei
	Likum
	Lou
	Nauna
	Wuvulu
	Seimat
	FijianBau
	Samoan
	Tongan
	Anuta
	Rennellese
	IfiraMeleMeleFila
	FutunaWest
	Futuna
	VaeakauTaumako
	UveaWest
	Emae
	Nukuoro
	Kapingamarangi
	Takuu
	Luangiua
	Sikaiana
	Tikopia
	Tuamotu
	Rarotongan
	TahitianModern
	Rurutuan
	Hawaiian
	Maori
	Penrhyn
	Marquesan
	Mangareva
	RapanuiEasterIsland
	Tuvalu
	Tokelau
	FutunaEast
	UveaEast
	Niue
	Rotuman
	Kusaie
	Mokilese
	Ponapean
	Chuukese
	Carolinian
	Woleai
	Woleaian
	ChuukeseAKATrukese
	SaipanCarolinian
	Satawalese
	Mortlockese
	Puluwatese
	PuloAnnan
	MarshalleseE_D
	Marshallese
	Kiribati
	Nengone
	Dehu
	Iaai
	Canala
	Jawe
	Nelemwa
	SyeErromangan
	Ura
	Lenakel
	TannaSouthwest
	Kwamera
	AnejomAneityum
	Namakir
	Nguna
	SouthEfate
	Orkon
	AmbrymSouthEast
	PaameseSouth
	Nese
	Nahavaq
	Nati
	Neveei
	Avava
	Naman
	Tape
	SakaoPortOlry
	ArakiSouthwestSanto
	Merei
	PeteraraMaewo
	Raga
	Mwotlap
	Mota
	Nggela
	Bugotu
	Tolo
	GhariGuadalcanal
	SantaAna
	Kwaio
	Toambaita
	KwaraaeSolomonIslands
	Lau
	Saa
	Patpatar
	LungaLungaMinigir
	Kuanua
	Siar
	Madara
	Tabar
	Tigak
	TungagTungakLavongai
	Tiang
	KaraWest
	Nalik
	Banoni
	Teop
	Taiof
	Nissan
	NehanHape
	Kokota
	KilokakaYsabel
	ChekeHolo
	KiaZabana
	HoavaNewGeorgia
	MarovoNewGeorgia
	Roviana
	Simbo
	Varisi
	VaghuaChoiseul
	Ririo
	Babatana
	Sisingga
	Mussau
	Vitu
	Vano
	Tanema
	Teanu
	Buma
	Asumboa
	Tanimbili
	Nembao
	Nanggu
	MaloSantaCruz
	LwepeSantaCruz
	Aiwoo
	Mor
	WindesiWandamen
	AmbaiYapen
	Waropen
	Numfor
	Buli
	Giman
	MinyaifuinGebe
	BigaMisool
	As
	KasiraIrahutu
	Bima
	Savu
	Pondok
	Baliledo
	Anakalang
	Wanukaka
	GauraNggaura
	Kodi
	LamboyaLaboya
	WejewaTanaRighu_D
	Mamboru
	ESKamberaSouthern_D
	Kambera
	ESLewa_D
	ESUmbuRatuNggai_D
	Manggarai
	Ngadha
	Soa
	LioFloresTongah
	Lamaholot
	Kedang
	Sika
	Palauan
	Chamorro
	Nias
	BanggaiW_D
	Popalia
	Bonerate
	Wuna
	MunaKatobuTongkuno_D
	Wolio
	Mori
	Baree
	Sangir
	SangirTabukang_D
	SangilSaraganiIslands
	Bantik
	Tontemboan
	Sasak
	Bali
	Gayo
	RejangRejang
	Iban
	MelayuAmbon
	MalayBahasaIndonesia
	Melayu
	Indonesian
	Kerinci
	Minangkabau
	Ogan
	MelayuBrunei_D
	BanjareseMalay
	Madurese
	Sunda
	Javanese
	OldJavanese
	Komering
	Lampung
	TobaBatak
	HainanCham
	PhanRangChamEasternCham
	Chru
	Moken
	Inabaknon
	Mapun
	SamalSiasi_D
	Bajo
	Yakan
	Itbayat
	Yami
	Iraralay
	Imorod
	Babuyan
	Ivasay
	Isamorong
	Itbayaten
	DumagatCasiguran
	Ibanag
	AttaPamplona
	Gaddang
	Agta
	IsnegDibagatKabugaoIsneg
	KankanayNorthern
	BontokGuinaang
	Balangaw
	IfugaoBatad
	IfugaoAmganad
	IfugaoBayninan
	KalingaGuinaangLubuagan_D
	ItnegBinongan
	KakidugenIlongot
	Pangasinan
	KallahanKayapaProper
	Inibaloi
	KallahanKeleyqiq
	Ilokano
	SambalBotolan
	Kapampangan
	Tagalog
	Cebuano
	Surigaonon
	AklanonBisayan
	TausugJolo_D
	Mansaka
	Kalagan
	Mamanwa
	BikolNagaCity
	TagbanwaKalamianCoronIsland_D
	TagbanwaAborlan_D
	PalawanBatak
	Hanunoo
	SubanonSiocon
	SubanunSindangan
	ManoboSaranganiKayaponga_D
	ManoboKalamansigCotabatoParil_D
	ManoboIlianenKibudtungan_D
	WBukidnonManobo
	ManoboAtaupriver
	ManoboAtadownriver
	ManoboTigwaIglogsad_D
	ManoboDibabawon
	Binukid
	SaranganiBlaan
	KoronadalBlaan
	TboliTagabili
	Maranao
	GorontaloHulondalo
	Kaidipang
	BolaangMongondow
	Kavalan
	Basai
	Favorlang
	Saisiat
	Pazeh
	Thao
	Sediq
	CiuliAtayal
	SquliqAtayal
	Tsou
	Saaroa
	Kanakanabu
	Rukai
	OldChinese
	Buyang
;
end;
begin trees;
	tree TREE1 = [&R] ((((((((((((((((((((((((((((((((Babatana:0.004547641849999992,Sisingga:0.0098735234):0.002786194950000008,Ririo:0.008955462250000018):0.003097526749999989,(Varisi:0.0027359346500000145,VaghuaChoiseul:0.0060672512500000025):0.0035212427499999865):0.020416083450000018,(((HoavaNewGeorgia:0.006253620399999993,MarovoNewGeorgia:0.010024961350000007):0.0019945332000000093,Roviana:0.004…
end;
