# Supplementary material for: Tongues on the EDGE: language preservation priorities based on threat and lexical distinctiveness
Source: R Soc Open Sci. 2017 Dec 13;4(12):171218. doi: 10.1098/rsos.171218 (PMC5750020; doi:10.1098/rsos.171218)
Supplement: Perrault_2017_Supplementary_Materials.zip [file rsos171218supp2.zip › Perrault_Data & Code/Reconstructed Full Austronesian Tree (1215 languages).nexus]

#NEXUS
[R-package APE, Sat Oct 7 20:41:47 2017]
BEGIN TAXA;
	DIMENSIONS NTAX = 1215;
	TAXLABELS
		Sisingga
		Ririo
		Varisi
		VaghuaChoiseul
		HoavaNewGeorgia
		MarovoNewGeorgia
		Roviana
		Simbo
		KilokakaYsabel
		ChekeHolo
		Kokota
		KiaZabana
		Teop
		Taiof
		Nissan
		Banoni
		KaraWest
		Nalik
		Tiang
		Tigak
		TungagTungakLavongai
		Madara
		LungaLungaMinigir
		Kuanua
		Patpatar
		Siar
		Mussau
		Vitu
		Toambaita
		KwaraaeSolomonIslands
		Kwaio
		Lau
		Saa
		SantaAna
		Nggela
		Bugotu
		Tolo
		GhariGuadalcanal
		Vano
		Tanema
		Teanu
		Asumboa
		Tanimbili
		Nembao
		LwepeSantaCruz
		Nanggu
		Aiwoo
		Neveei
		Avava
		Naman
		Tape
		Nahavaq
		ArakiSouthwestSanto
		Merei
		SakaoPortOlry
		PeteraraMaewo
		Raga
		Mwotlap
		Mota
		AmbrymSouthEast
		PaameseSouth
		Nguna
		SouthEfate
		Namakir
		Lenakel
		TannaSouthwest
		Kwamera
		AnejomAneityum
		SyeErromangan
		Ura
		Nengone
		Dehu
		Iaai
		Jawe
		Nelemwa
		Canala
		TahitianModern
		Rurutuan
		Hawaiian
		Maori
		Penrhyn
		Rarotongan
		Tuamotu
		Marquesan
		Mangareva
		RapanuiEasterIsland
		Tuvalu
		Tokelau
		Luangiua
		Sikaiana
		Takuu
		Nukuoro
		Kapingamarangi
		Tikopia
		Futuna
		VaeakauTaumako
		IfiraMeleMeleFila
		UveaWest
		Emae
		Rennellese
		UveaEast
		Niue
		FutunaEast
		Anuta
		Samoan
		Tongan
		Rotuman
		FijianBau
		Satawalese
		Mortlockese
		Puluwatese
		PuloAnnan
		Carolinian
		Woleai
		Chuukese
		MarshalleseE_D
		Mokilese
		Ponapean
		Kusaie
		Kiribati
		Leipon
		Loniu
		Levei
		Likum
		Lou
		Nauna
		Wuvulu
		Seimat
		Molima
		Dobuan
		Diodio
		Bwaidoga
		Saliba
		Suau
		Gapapaiwa
		Ubir
		Kilivila
		Mekeo
		Motu
		MagoriSouthEastPapua
		Wogeo
		Manam
		Kairiru
		Matukar
		Megiar
		Bilibil
		Gedaged
		Mouk
		Sengseng
		Kove
		Maleu
		NumbamiSiboma
		Maututu
		WindesiWandamen
		AmbaiYapen
		Waropen
		Numfor
		Mor
		BigaMisool
		As
		MinyaifuinGebe
		Buli
		Giman
		KasiraIrahutu
		SouthEastBabar
		Serili
		EastMasela
		CentralMasela
		Imroing
		TelaMasbuar
		Emplawas
		Dai
		NorthBabar
		DaweraDaweloor
		Luang
		Letinese
		Perai
		Aputai
		Tugun
		Erai
		Talur
		Kisar
		Mambai
		Kemak
		Tetum
		Atoni
		RotiTermanu_D
		Bonfia
		Bobot
		Paulohi
		HituAmbon
		Alune
		Geser
		Watubela
		ElatKeiBesar
		UjirNAru
		NgaiborSAru
		Sekar
		KeiTanimbarKei
		KoiwaiIrianJaya
		Yamdena
		Selaru
		BuruNamroleBay
		Soboyo
		Anakalang
		Wanukaka
		Kodi
		LamboyaLaboya
		WejewaTanaRighu_D
		Kambera
		Mamboru
		Savu
		Bima
		Ngadha
		Soa
		LioFloresTongah
		Manggarai
		Lamaholot
		Kedang
		Sika
		Palauan
		Chamorro
		Nias
		MunaKatobuTongkuno_D
		Wolio
		Popalia
		Bonerate
		Mori
		Baree
		BanggaiW_D
		SangirTabukang_D
		SangilSaraganiIslands
		Bantik
		Tontemboan
		BugineseSoppeng_D
		TaeSToraja
		Makassar
		Maloh
		Melayu
		Indonesian
		MelayuAmbon
		Kerinci
		Minangkabau
		Ogan
		Iban
		MelayuBrunei_D
		BanjareseMalay
		Madurese
		Sunda
		RejangRejang
		Gayo
		Javanese
		Komering
		Lampung
		TobaBatak
		Sasak
		Bali
		HainanCham
		PhanRangChamEasternCham
		Chru
		Moken
		Modang
		PunanKelai
		KayanUmaJuman
		KenyahLongAnap
		Bukat
		Lahanan
		Bintulu
		MelanauMukah
		Belait
		BerawanLongTerawan
		KelabitBario
		Maanyan
		MerinaMalagasy
		Tunjung
		DayakNgaju
		Singhi
		DayakBakatiqSaraRiok
		TimugonMurut
		Idaan
		KankanayNorthern
		BontokGuinaang
		Balangaw
		IfugaoBatad
		IfugaoAmganad
		KalingaGuinaangLubuagan_D
		ItnegBinongan
		KallahanKayapaProper
		Ibaloi
		KallahanKeleyqiq
		Pangasinan
		KakidugenIlongot
		Ilokano
		Ibanag
		AttaPamplona
		Gaddang
		Agta
		IsnegDibagatKabugaoIsneg
		DumagatCasiguran
		SambalBotolan
		Kapampangan
		Yami
		Babuyan
		ManoboAtaupriver
		ManoboTigwaIglogsad_D
		ManoboDibabawon
		ManoboIlianenKibudtungan_D
		WBukidnonManobo
		Binukid
		ManoboSaranganiKayaponga_D
		ManoboKalamansigCotabatoParil_D
		SubanonSiocon
		SubanunSindangan
		SaranganiBlaan
		KoronadalBlaan
		TboliTagabili
		Maranao
		Mansaka
		Mamanwa
		TausugJolo_D
		Cebuano
		Surigaonon
		AklanonBisayan
		BikolNagaCity
		Tagalog
		TagbanwaAborlan_D
		PalawanBatak
		TagbanwaKalamianCoronIsland_D
		Hanunoo
		GorontaloHulondalo
		Kaidipang
		BolaangMongondow
		SamalSiasi_D
		Bajo
		Yakan
		Mapun
		Inabaknon
		Paiwan
		CentralAmis
		Bunun
		Puyuma
		CiuliAtayal
		Sediq
		Thao
		Saisiat
		Kavalan
		Saaroa
		Kanakanabu
		Tsou
		Rukai
		fil
		krj
		clu
		loc
		mlz
		bno
		tgn
		btw
		daw
		kyk
		mry
		bln
		atl
		agk
		cts
		kyn
		mtw
		srg
		atm
		ays
		mdh
		ill
		bgs
		cgc
		mba
		mkx
		obo
		msm
		mqk
		laa
		stb
		skn
		sfe
		plc
		plw
		pwm
		tbw
		plv
		bld
		blf
		bne
		swu
		llq
		pns
		ifk
		ifu
		ebk
		obk
		rbk
		vbk
		kne
		kmk
		ksc
		kyb
		kml
		bjx
		kkg
		kmd
		itt
		ity
		tis
		iti
		inn
		kyj
		iwk
		tne
		prf
		apf
		ksn
		duo
		gdg
		itv
		atp
		yog
		azt
		tiu
		atz
		ivb
		xsb
		abp
		blx
		sgb
		abc
		ayt
		smk
		agv
		agn
		tiy
		bgi
		tld
		rth
		tnw
		yap
		nau
		uli
		nmt
		tpv
		pfa
		tox
		pif
		lkn
		crc
		nnd
		omb
		app
		bpa
		btr
		lht
		mmg
		mrb
		mrm
		ptv
		sax
		ske
		tgs
		urr
		vra
		hiw
		krf
		tql
		wwo
		lrz
		msn
		olr
		sww
		klv
		upv
		ahb
		aul
		mlx
		mme
		onu
		vao
		vrt
		mll
		mvt
		pgk
		psw
		mla
		tgp
		nsw
		tsr
		alm
		frt
		mkv
		mnl
		mrp
		nkk
		nrg
		ptr
		rga
		tlm
		tmi
		tmt
		vlp
		vnp
		wlr
		wsi
		tls
		etn
		lpa
		nmb
		lgk
		lrv
		nvh
		mwi
		axx
		cir
		fwa
		nem
		piz
		pme
		pop
		msq
		nua
		yly
		hvk
		mkt
		aek
		goo
		llx
		lmv
		nuq
		nur
		pkp
		num
		mqm
		ray
		rkh
		agw
		aia
		bxa
		faf
		alu
		dor
		ora
		lgl
		bvc
		bvd
		far
		gmb
		lgu
		brr
		mln
		lgr
		tnn
		tnp
		sol
		tpz
		hah
		ppn
		rai
		hrw
		sgz
		bjp
		hrc
		kqw
		koa
		lbb
		lga
		ghn
		ksg
		nke
		uge
		mpr
		bxf
		gga
		blp
		lgb
		mte
		ttu
		tgi
		tqp
		bnp
		bjl
		mxm
		bbn
		mpo
		pss
		aix
		xkx
		lmg
		aie
		dad
		mna
		tmy
		xsi
		bch
		khl
		mmt
		bmc
		kis
		mjm
		spe
		kbw
		trb
		aai
		bmk
		mwc
		wat
		dgg
		aui
		bdd
		dva
		gar
		sew
		bwf
		mwa
		gvs
		klx
		mzz
		viv
		yml
		bxh
		kud
		tte
		oyy
		wgb
		ylb
		unu
		mbq
		don
		kse
		nrz
		rro
		kbt
		hul
		khz
		snc
		mpx
		myw
		btp
		ktm
		lle
		nss
		anx
		elu
		kxr
		ncc
		pat
		sbc
		ttv
		twp
		lid
		biq
		npn
		rak
		sbh
		mft
		blq
		ler
		pek
		pkg
		nlz
		tns
		bhc
		lcc
		kgb
		slz
		wgo
		xmx
		wuy
		mth
		mvr
		rnn
		and
		bsm
		pmo
		ppm
		seu
		wbw
		mvx
		gop
		ire
		jau
		mqa
		ptn
		szw
		mky
		aaz
		bkx
		heg
		tet
		bpz
		dnk
		llg
		rgu
		row
		txq
		nxa
		tkd
		hbu
		idt
		krd
		lka
		wmh
		lva
		dmr
		rmm
		kvo
		baj
		kpd
		kvv
		kyd
		lrn
		mqi
		tre
		woo
		bay
		kvp
		lcd
		nfa
		lur
		adr
		aol
		end
		lmf
		lmj
		lmq
		lmr
		lvu
		lwe
		lwt
		nea
		nxe
		ple
		reb
		riu
		rjg
		ror
		wrx
		xxk
		ila
		kuk
		kvh
		amv
		lhh
		tlu
		spb
		tlt
		kzb
		hrk
		lcs
		lcq
		weo
		jal
		mqp
		bvt
		mqc
		szn
		kzd
		lcl
		drn
		agf
		oni
		urn
		frd
		sws
		mss
		nbn
		bkr
		slm
		ssb
		sse
		bdr
		bhr
		bmm
		msh
		skg
		tdx
		tkg
		txy
		xmv
		xmw
		buc
		bzc
		dun
		duq
		duw
		pku
		apg
		knx
		meo
		mfp
		msi
		mui
		zlm
		mfa
		bve
		bvu
		dup
		jax
		lcf
		liw
		mfb
		mqg
		pel
		vkk
		vkt
		hji
		jak
		kvb
		lce
		ors
		tmw
		zmi
		btj
		orn
		mtd
		sbx
		blg
		lkj
		snb
		knl
		xdy
		urk
		ace
		jra
		rad
		rog
		rgs
		roc
		cja
		hro
		ttp
		blz
		bkz
		wow
		bsu
		mqn
		pnp
		ues
		lix
		zka
		bup
		khc
		kgx
		wtw
		akb
		btm
		bts
		mwv
		skh
		smr
		mdr
		sda
		kli
		mqj
		tln
		mqx
		cml
		tmn
		sly
		bnu
		kjc
		kjk
		ley
		lnd
		put
		snv
		tgq
		lgi
		kqv
		kxi
		mvv
		plz
		slg
		bfg
		bhv
		xay
		xkd
		xkn
		kys
		whu
		hov
		pni
		pud
		puf
		xke
		mxr
		puj
		kyi
		bkn
		kag
		skp
		umi
		spg
		pnm
		dro
		kxn
		sdx
		jvn
		osi
		tes
		jas
		abl
		bac
		byd
		scg
		sre
		lra
		bth
		trx
		sdo
		kkv
		nsy
		smw
		bnb
		mkm
		goq
		ais
		hil
		msb
		atk
		cps
		prh
		war
		bks
		bvy
		cbw
		srv
		rol
		bfx
		cyo
		btn
		klg
		kll
		kqe
		agz
		bto
		fbl
		lbl
		rbl
		ubl
		bku
		bnj
		twb
		due
		abd
		dul
		agy
		aqn
		alj
		iry
		tdy
		txs
		tdn
		tom
		lmu
		lww
		bnk
		bki
		brj
		mmm
		nms
		rpn
		dix
		bnr
		lnn
		plb
		ssv
		aji
		bpk
		aqr
		nek
		aok
		duf
		kdk
		pri
		cam
		bwa
		mrk
		bwb
		wyy
		pex
		hla
		hao
		bjk
		lbv
		mmx
		lih
		ncf
		aaw
		gip
		apo
		mwg
		mbh
		akt
		avb
		bek
		let
		bcu
		wab
		mpn
		apr
		bbv
		mqz
		tkv
		mee
		uvl
		kdf
		met
		roe
		tuc
		ggt
		adz
		hob
		waz
		zsa
		zsu
		lbq
		ylu
		gve
		srf
		msu
		lbu
		mcy
		mpl
		una
		buk
		kcl
		jae
		bzh
		mmo
		dac
		goc
		ksl
		zeg
		ptp
		tbx
		pix
		val
		hot
		ymp
		kbm
		aps
		sso
		mbk
		svb
		tmq
		ykm
		sry
		ymn
		auq
		kbi
		sob
		wkd
		bpg
		lio
		pdn
		tpf
		yrs
		ism
		orz
		kzu
		tti
		mum
		mvn
		tpa
		wed
		hgw
		wag
		ykk
		grw
		dww
		kqf
		tgo
		nmw
		kjr
		wbb
		bed
		erw
		bzn
		alo
		asl
		hik
		ltu
		spr
		amq
		nni
		nxl
		sau
		wha
		hud
		ste
		bgy
		sgu
		kuv
		tev
		otd
		sya
		kkx
		twy
		lbx
		lew
		klw
		kzf
		myl
		tvw
		unz
		brs
		toy
		bhz
		bep
		npy
		ppk
		lje
		sdu
		bgb
		loe
		zbt
		bzb
		vkl
		tlk
		xkq
		vko
		lbw
		raz
		wru
		mzq
		pdo
		tdi
		cia
		xks
		llm
		bzl
		txe
		dok
		law
		txm
		ums
		bls
		dms
		tdj
		pee
		lji
		kly
		btd
		btx
		btz
		atq
		ptu
		pnc
		ulm
		dkk
		mvp
		mli
		ptt
		wmm
		sko
		skx
		psn
		bdx
		bsb
		bdg
		bsy
		txx
		dkr
		dpp
		drg
		dtb
		dtp
		ktr
		kzs
		kzt
		mqq
		tdu
		dtr
		grm
		kqr
		kqt
		tgb
		gnq
		kzj
		dmv
		dmg
		low
		ruu
		txa
		abf
		blj
		sbr
		tid
		kve
		srk
		pez
		pne
		sib
		ttw
		whk
		ulu
		xky
		nrm
		ttg
		zbe
		zbc
		bqr
		sjb
		bdb
		pna
		puc
		djo
		rir
		sdm
		xem
	;
END;
BEGIN TREES;
	TRANSLATE
		1	Sisingga,
		2	Ririo,
		3	Varisi,
		4	VaghuaChoiseul,
		5	HoavaNewGeorgia,
		6	MarovoNewGeorgia,
		7	Roviana,
		8	Simbo,
		9	KilokakaYsabel,
		10	ChekeHolo,
		11	Kokota,
		12	KiaZabana,
		13	Teop,
		14	Taiof,
		15	Nissan,
		16	Banoni,
		17	KaraWest,
		18	Nalik,
		19	Tiang,
		20	Tigak,
		21	TungagTungakLavongai,
		22	Madara,
		23	LungaLungaMinigir,
		24	Kuanua,
		25	Patpatar,
		26	Siar,
		27	Mussau,
		28	Vitu,
		29	Toambaita,
		30	KwaraaeSolomonIslands,
		31	Kwaio,
		32	Lau,
		33	Saa,
		34	SantaAna,
		35	Nggela,
		36	Bugotu,
		37	Tolo,
		38	GhariGuadalcanal,
		39	Vano,
		40	Tanema,
		41	Teanu,
		42	Asumboa,
		43	Tanimbili,
		44	Nembao,
		45	LwepeSantaCruz,
		46	Nanggu,
		47	Aiwoo,
		48	Neveei,
		49	Avava,
		50	Naman,
		51	Tape,
		52	Nahavaq,
		53	ArakiSouthwestSanto,
		54	Merei,
		55	SakaoPortOlry,
		56	PeteraraMaewo,
		57	Raga,
		58	Mwotlap,
		59	Mota,
		60	AmbrymSouthEast,
		61	PaameseSouth,
		62	Nguna,
		63	SouthEfate,
		64	Namakir,
		65	Lenakel,
		66	TannaSouthwest,
		67	Kwamera,
		68	AnejomAneityum,
		69	SyeErromangan,
		70	Ura,
		71	Nengone,
		72	Dehu,
		73	Iaai,
		74	Jawe,
		75	Nelemwa,
		76	Canala,
		77	TahitianModern,
		78	Rurutuan,
		79	Hawaiian,
		80	Maori,
		81	Penrhyn,
		82	Rarotongan,
		83	Tuamotu,
		84	Marquesan,
		85	Mangareva,
		86	RapanuiEasterIsland,
		87	Tuvalu,
		88	Tokelau,
		89	Luangiua,
		90	Sikaiana,
		91	Takuu,
		92	Nukuoro,
		93	Kapingamarangi,
		94	Tikopia,
		95	Futuna,
		96	VaeakauTaumako,
		97	IfiraMeleMeleFila,
		98	UveaWest,
		99	Emae,
		100	Rennellese,
		101	UveaEast,
		102	Niue,
		103	FutunaEast,
		104	Anuta,
		105	Samoan,
		106	Tongan,
		107	Rotuman,
		108	FijianBau,
		109	Satawalese,
		110	Mortlockese,
		111	Puluwatese,
		112	PuloAnnan,
		113	Carolinian,
		114	Woleai,
		115	Chuukese,
		116	MarshalleseE_D,
		117	Mokilese,
		118	Ponapean,
		119	Kusaie,
		120	Kiribati,
		121	Leipon,
		122	Loniu,
		123	Levei,
		124	Likum,
		125	Lou,
		126	Nauna,
		127	Wuvulu,
		128	Seimat,
		129	Molima,
		130	Dobuan,
		131	Diodio,
		132	Bwaidoga,
		133	Saliba,
		134	Suau,
		135	Gapapaiwa,
		136	Ubir,
		137	Kilivila,
		138	Mekeo,
		139	Motu,
		140	MagoriSouthEastPapua,
		141	Wogeo,
		142	Manam,
		143	Kairiru,
		144	Matukar,
		145	Megiar,
		146	Bilibil,
		147	Gedaged,
		148	Mouk,
		149	Sengseng,
		150	Kove,
		151	Maleu,
		152	NumbamiSiboma,
		153	Maututu,
		154	WindesiWandamen,
		155	AmbaiYapen,
		156	Waropen,
		157	Numfor,
		158	Mor,
		159	BigaMisool,
		160	As,
		161	MinyaifuinGebe,
		162	Buli,
		163	Giman,
		164	KasiraIrahutu,
		165	SouthEastBabar,
		166	Serili,
		167	EastMasela,
		168	CentralMasela,
		169	Imroing,
		170	TelaMasbuar,
		171	Emplawas,
		172	Dai,
		173	NorthBabar,
		174	DaweraDaweloor,
		175	Luang,
		176	Letinese,
		177	Perai,
		178	Aputai,
		179	Tugun,
		180	Erai,
		181	Talur,
		182	Kisar,
		183	Mambai,
		184	Kemak,
		185	Tetum,
		186	Atoni,
		187	RotiTermanu_D,
		188	Bonfia,
		189	Bobot,
		190	Paulohi,
		191	HituAmbon,
		192	Alune,
		193	Geser,
		194	Watubela,
		195	ElatKeiBesar,
		196	UjirNAru,
		197	NgaiborSAru,
		198	Sekar,
		199	KeiTanimbarKei,
		200	KoiwaiIrianJaya,
		201	Yamdena,
		202	Selaru,
		203	BuruNamroleBay,
		204	Soboyo,
		205	Anakalang,
		206	Wanukaka,
		207	Kodi,
		208	LamboyaLaboya,
		209	WejewaTanaRighu_D,
		210	Kambera,
		211	Mamboru,
		212	Savu,
		213	Bima,
		214	Ngadha,
		215	Soa,
		216	LioFloresTongah,
		217	Manggarai,
		218	Lamaholot,
		219	Kedang,
		220	Sika,
		221	Palauan,
		222	Chamorro,
		223	Nias,
		224	MunaKatobuTongkuno_D,
		225	Wolio,
		226	Popalia,
		227	Bonerate,
		228	Mori,
		229	Baree,
		230	BanggaiW_D,
		231	SangirTabukang_D,
		232	SangilSaraganiIslands,
		233	Bantik,
		234	Tontemboan,
		235	BugineseSoppeng_D,
		236	TaeSToraja,
		237	Makassar,
		238	Maloh,
		239	Melayu,
		240	Indonesian,
		241	MelayuAmbon,
		242	Kerinci,
		243	Minangkabau,
		244	Ogan,
		245	Iban,
		246	MelayuBrunei_D,
		247	BanjareseMalay,
		248	Madurese,
		249	Sunda,
		250	RejangRejang,
		251	Gayo,
		252	Javanese,
		253	Komering,
		254	Lampung,
		255	TobaBatak,
		256	Sasak,
		257	Bali,
		258	HainanCham,
		259	PhanRangChamEasternCham,
		260	Chru,
		261	Moken,
		262	Modang,
		263	PunanKelai,
		264	KayanUmaJuman,
		265	KenyahLongAnap,
		266	Bukat,
		267	Lahanan,
		268	Bintulu,
		269	MelanauMukah,
		270	Belait,
		271	BerawanLongTerawan,
		272	KelabitBario,
		273	Maanyan,
		274	MerinaMalagasy,
		275	Tunjung,
		276	DayakNgaju,
		277	Singhi,
		278	DayakBakatiqSaraRiok,
		279	TimugonMurut,
		280	Idaan,
		281	KankanayNorthern,
		282	BontokGuinaang,
		283	Balangaw,
		284	IfugaoBatad,
		285	IfugaoAmganad,
		286	KalingaGuinaangLubuagan_D,
		287	ItnegBinongan,
		288	KallahanKayapaProper,
		289	Ibaloi,
		290	KallahanKeleyqiq,
		291	Pangasinan,
		292	KakidugenIlongot,
		293	Ilokano,
		294	Ibanag,
		295	AttaPamplona,
		296	Gaddang,
		297	Agta,
		298	IsnegDibagatKabugaoIsneg,
		299	DumagatCasiguran,
		300	SambalBotolan,
		301	Kapampangan,
		302	Yami,
		303	Babuyan,
		304	ManoboAtaupriver,
		305	ManoboTigwaIglogsad_D,
		306	ManoboDibabawon,
		307	ManoboIlianenKibudtungan_D,
		308	WBukidnonManobo,
		309	Binukid,
		310	ManoboSaranganiKayaponga_D,
		311	ManoboKalamansigCotabatoParil_D,
		312	SubanonSiocon,
		313	SubanunSindangan,
		314	SaranganiBlaan,
		315	KoronadalBlaan,
		316	TboliTagabili,
		317	Maranao,
		318	Mansaka,
		319	Mamanwa,
		320	TausugJolo_D,
		321	Cebuano,
		322	Surigaonon,
		323	AklanonBisayan,
		324	BikolNagaCity,
		325	Tagalog,
		326	TagbanwaAborlan_D,
		327	PalawanBatak,
		328	TagbanwaKalamianCoronIsland_D,
		329	Hanunoo,
		330	GorontaloHulondalo,
		331	Kaidipang,
		332	BolaangMongondow,
		333	SamalSiasi_D,
		334	Bajo,
		335	Yakan,
		336	Mapun,
		337	Inabaknon,
		338	Paiwan,
		339	CentralAmis,
		340	Bunun,
		341	Puyuma,
		342	CiuliAtayal,
		343	Sediq,
		344	Thao,
		345	Saisiat,
		346	Kavalan,
		347	Saaroa,
		348	Kanakanabu,
		349	Tsou,
		350	Rukai,
		351	fil,
		352	krj,
		353	clu,
		354	loc,
		355	mlz,
		356	bno,
		357	tgn,
		358	btw,
		359	daw,
		360	kyk,
		361	mry,
		362	bln,
		363	atl,
		364	agk,
		365	cts,
		366	kyn,
		367	mtw,
		368	srg,
		369	atm,
		370	ays,
		371	mdh,
		372	ill,
		373	bgs,
		374	cgc,
		375	mba,
		376	mkx,
		377	obo,
		378	msm,
		379	mqk,
		380	laa,
		381	stb,
		382	skn,
		383	sfe,
		384	plc,
		385	plw,
		386	pwm,
		387	tbw,
		388	plv,
		389	bld,
		390	blf,
		391	bne,
		392	swu,
		393	llq,
		394	pns,
		395	ifk,
		396	ifu,
		397	ebk,
		398	obk,
		399	rbk,
		400	vbk,
		401	kne,
		402	kmk,
		403	ksc,
		404	kyb,
		405	kml,
		406	bjx,
		407	kkg,
		408	kmd,
		409	itt,
		410	ity,
		411	tis,
		412	iti,
		413	inn,
		414	kyj,
		415	iwk,
		416	tne,
		417	prf,
		418	apf,
		419	ksn,
		420	duo,
		421	gdg,
		422	itv,
		423	atp,
		424	yog,
		425	azt,
		426	tiu,
		427	atz,
		428	ivb,
		429	xsb,
		430	abp,
		431	blx,
		432	sgb,
		433	abc,
		434	ayt,
		435	smk,
		436	agv,
		437	agn,
		438	tiy,
		439	bgi,
		440	tld,
		441	rth,
		442	tnw,
		443	yap,
		444	nau,
		445	uli,
		446	nmt,
		447	tpv,
		448	pfa,
		449	tox,
		450	pif,
		451	lkn,
		452	crc,
		453	nnd,
		454	omb,
		455	app,
		456	bpa,
		457	btr,
		458	lht,
		459	mmg,
		460	mrb,
		461	mrm,
		462	ptv,
		463	sax,
		464	ske,
		465	tgs,
		466	urr,
		467	vra,
		468	hiw,
		469	krf,
		470	tql,
		471	wwo,
		472	lrz,
		473	msn,
		474	olr,
		475	sww,
		476	klv,
		477	upv,
		478	ahb,
		479	aul,
		480	mlx,
		481	mme,
		482	onu,
		483	vao,
		484	vrt,
		485	mll,
		486	mvt,
		487	pgk,
		488	psw,
		489	mla,
		490	tgp,
		491	nsw,
		492	tsr,
		493	alm,
		494	frt,
		495	mkv,
		496	mnl,
		497	mrp,
		498	nkk,
		499	nrg,
		500	ptr,
		501	rga,
		502	tlm,
		503	tmi,
		504	tmt,
		505	vlp,
		506	vnp,
		507	wlr,
		508	wsi,
		509	tls,
		510	etn,
		511	lpa,
		512	nmb,
		513	lgk,
		514	lrv,
		515	nvh,
		516	mwi,
		517	axx,
		518	cir,
		519	fwa,
		520	nem,
		521	piz,
		522	pme,
		523	pop,
		524	msq,
		525	nua,
		526	yly,
		527	hvk,
		528	mkt,
		529	aek,
		530	goo,
		531	llx,
		532	lmv,
		533	nuq,
		534	nur,
		535	pkp,
		536	num,
		537	mqm,
		538	ray,
		539	rkh,
		540	agw,
		541	aia,
		542	bxa,
		543	faf,
		544	alu,
		545	dor,
		546	ora,
		547	lgl,
		548	bvc,
		549	bvd,
		550	far,
		551	gmb,
		552	lgu,
		553	brr,
		554	mln,
		555	lgr,
		556	tnn,
		557	tnp,
		558	sol,
		559	tpz,
		560	hah,
		561	ppn,
		562	rai,
		563	hrw,
		564	sgz,
		565	bjp,
		566	hrc,
		567	kqw,
		568	koa,
		569	lbb,
		570	lga,
		571	ghn,
		572	ksg,
		573	nke,
		574	uge,
		575	mpr,
		576	bxf,
		577	gga,
		578	blp,
		579	lgb,
		580	mte,
		581	ttu,
		582	tgi,
		583	tqp,
		584	bnp,
		585	bjl,
		586	mxm,
		587	bbn,
		588	mpo,
		589	pss,
		590	aix,
		591	xkx,
		592	lmg,
		593	aie,
		594	dad,
		595	mna,
		596	tmy,
		597	xsi,
		598	bch,
		599	khl,
		600	mmt,
		601	bmc,
		602	kis,
		603	mjm,
		604	spe,
		605	kbw,
		606	trb,
		607	aai,
		608	bmk,
		609	mwc,
		610	wat,
		611	dgg,
		612	aui,
		613	bdd,
		614	dva,
		615	gar,
		616	sew,
		617	bwf,
		618	mwa,
		619	gvs,
		620	klx,
		621	mzz,
		622	viv,
		623	yml,
		624	bxh,
		625	kud,
		626	tte,
		627	oyy,
		628	wgb,
		629	ylb,
		630	unu,
		631	mbq,
		632	don,
		633	kse,
		634	nrz,
		635	rro,
		636	kbt,
		637	hul,
		638	khz,
		639	snc,
		640	mpx,
		641	myw,
		642	btp,
		643	ktm,
		644	lle,
		645	nss,
		646	anx,
		647	elu,
		648	kxr,
		649	ncc,
		650	pat,
		651	sbc,
		652	ttv,
		653	twp,
		654	lid,
		655	biq,
		656	npn,
		657	rak,
		658	sbh,
		659	mft,
		660	blq,
		661	ler,
		662	pek,
		663	pkg,
		664	nlz,
		665	tns,
		666	bhc,
		667	lcc,
		668	kgb,
		669	slz,
		670	wgo,
		671	xmx,
		672	wuy,
		673	mth,
		674	mvr,
		675	rnn,
		676	and,
		677	bsm,
		678	pmo,
		679	ppm,
		680	seu,
		681	wbw,
		682	mvx,
		683	gop,
		684	ire,
		685	jau,
		686	mqa,
		687	ptn,
		688	szw,
		689	mky,
		690	aaz,
		691	bkx,
		692	heg,
		693	tet,
		694	bpz,
		695	dnk,
		696	llg,
		697	rgu,
		698	row,
		699	txq,
		700	nxa,
		701	tkd,
		702	hbu,
		703	idt,
		704	krd,
		705	lka,
		706	wmh,
		707	lva,
		708	dmr,
		709	rmm,
		710	kvo,
		711	baj,
		712	kpd,
		713	kvv,
		714	kyd,
		715	lrn,
		716	mqi,
		717	tre,
		718	woo,
		719	bay,
		720	kvp,
		721	lcd,
		722	nfa,
		723	lur,
		724	adr,
		725	aol,
		726	end,
		727	lmf,
		728	lmj,
		729	lmq,
		730	lmr,
		731	lvu,
		732	lwe,
		733	lwt,
		734	nea,
		735	nxe,
		736	ple,
		737	reb,
		738	riu,
		739	rjg,
		740	ror,
		741	wrx,
		742	xxk,
		743	ila,
		744	kuk,
		745	kvh,
		746	amv,
		747	lhh,
		748	tlu,
		749	spb,
		750	tlt,
		751	kzb,
		752	hrk,
		753	lcs,
		754	lcq,
		755	weo,
		756	jal,
		757	mqp,
		758	bvt,
		759	mqc,
		760	szn,
		761	kzd,
		762	lcl,
		763	drn,
		764	agf,
		765	oni,
		766	urn,
		767	frd,
		768	sws,
		769	mss,
		770	nbn,
		771	bkr,
		772	slm,
		773	ssb,
		774	sse,
		775	bdr,
		776	bhr,
[truncated: 442 more rows]
