# Supplementary material for: Tongues on the EDGE: language preservation priorities based on threat and lexical distinctiveness
Source: R Soc Open Sci. 2017 Dec 13;4(12):171218. doi: 10.1098/rsos.171218 (PMC5750020; doi:10.1098/rsos.171218)
Supplement: Perrault_2017_Supplementary_Materials.zip [file rsos171218supp2.zip › Perrault_Data & Code/austroEthno.nexus]

#NEXUS
[R-package APE, Sat Jul 26 14:52:26 2014]
BEGIN TAXA;
	DIMENSIONS NTAX = 1249;
	TAXLABELS
		fil
		tgl
		hil
		msb
		atk
		cps
		prh
		war
		bks
		bvy
		cbw
		srv
		rol
		bfx
		krj
		clu
		cyo
		btn
		loc
		mlz
		akl
		bno
		tgn
		btw
		tsg
		sgd
		ceb
		klg
		kll
		kqe
		daw
		kyk
		mry
		msk
		agz
		bto
		fbl
		lbl
		rbl
		ubl
		bln
		atl
		agk
		bcl
		cts
		kyn
		mtw
		srg
		atm
		ays
		ayy
		mmn
		mdh
		ill
		mrw
		bgs
		mbs
		mta
		cgc
		mba
		mkx
		bkd
		obo
		atd
		mbt
		msm
		mqk
		mbd
		mbb
		mbi
		bku
		bnj
		twb
		hnn
		due
		abd
		dul
		laa
		stb
		skn
		sfe
		syb
		suc
		plc
		plw
		pwm
		tbw
		plv
		bya
		tgt
		bld
		blf
		bne
		swu
		llq
		gor
		kzp
		pns
		mog
		ifk
		ifu
		ifa
		ifb
		ebk
		obk
		rbk
		vbk
		lbk
		kne
		xnn
		blw
		kmk
		ksc
		kyb
		kml
		bjx
		kkg
		kmd
		knb
		itt
		ity
		tis
		iti
		itb
		inn
		kyj
		iwk
		ibl
		tne
		ify
		kak
		pag
		ilk
		agy
		aqn
		prf
		apf
		ksn
		duo
		duy
		dgc
		gdg
		agt
		gad
		itv
		atp
		yog
		azt
		ibg
		att
		tiu
		isd
		atz
		ilo
		ivb
		ivv
		tao
		xsb
		abp
		blx
		sgb
		abc
		ayt
		smk
		sbl
		agv
		pam
		agn
		tbk
		alj
		iry
		tdy
		tiy
		bgi
		tbl
		bpr
		bps
		tld
		snl
		sxn
		rth
		bnq
		txs
		tdn
		tom
		tnt
		tnw
		dyg
		yap
		nau
		uli
		nmt
		tpv
		pfa
		tox
		mpy
		chk
		cal
		stw
		woe
		puw
		mrl
		sov
		pif
		pon
		mkj
		gil
		mah
		kos
		lkn
		crc
		nnd
		omb
		app
		bpa
		btr
		lht
		mmg
		mrb
		mrm
		ptv
		sax
		ske
		tgs
		urr
		vra
		hiw
		krf
		tql
		wwo
		lrz
		msn
		olr
		sww
		lml
		pma
		tvk
		mlv
		mtt
		mwo
		klv
		upv
		ahb
		aul
		mlx
		mme
		onu
		vao
		vrt
		mll
		mvt
		pgk
		psw
		sns
		lmu
		lww
		bnk
		bki
		brj
		mmm
		mla
		tgp
		nsw
		tsr
		alm
		frt
		mkv
		mnl
		mrp
		nkk
		nrg
		ptr
		rga
		tlm
		tmi
		tmt
		vlp
		vnp
		wlr
		wsi
		tls
		aor
		lmb
		akr
		etn
		lpa
		erk
		llp
		nmk
		nmb
		lgk
		lrv
		nvh
		tmb
		vnm
		lzl
		mrs
		mwi
		nms
		rpn
		dix
		bnr
		lnn
		plb
		ssv
		sku
		aji
		bpk
		aqr
		nek
		aok
		axx
		ane
		cir
		sih
		duf
		kdk
		pri
		cam
		fwa
		nem
		piz
		jaz
		bwa
		mrk
		wmn
		pme
		pop
		msq
		nua
		yly
		nee
		hvk
		mkt
		aek
		bwb
		wyy
		rtm
		goo
		llx
		lmv
		fij
		nuq
		nur
		tvl
		kpg
		nho
		nkr
		ojv
		sky
		pkp
		num
		wls
		smo
		fud
		fut
		mnv
		mxe
		tkp
		piv
		mmw
		uve
		aud
		tkl
		mqm
		ray
		rkh
		tah
		haw
		mri
		rar
		aut
		mrq
		mrv
		pmt
		pnh
		rap
		niu
		ton
		dhv
		nen
		iai
		agw
		aia
		bxa
		faf
		stn
		alu
		dor
		ora
		apb
		lgl
		bvc
		bvd
		far
		gmb
		kwd
		kwf
		llu
		mlu
		lgu
		brr
		mln
		gri
		tlr
		lgr
		nlg
		bgt
		tnn
		tnp
		nwi
		tnk
		tnl
		iff
		erg
		uur
		aty
		pex
		hla
		hao
		sol
		tpz
		hah
		sps
		tio
		ppn
		nsn
		rai
		hrw
		sgz
		bjp
		hrc
		kqw
		koa
		lbb
		grz
		ksd
		gfk
		sjr
		lga
		ghn
		ksg
		nke
		uge
		drr
		gli
		kzk
		rug
		sbb
		hoa
		mpr
		mvo
		bxf
		gga
		mrn
		blp
		kkk
		jaj
		lgb
		kji
		mte
		ttu
		urv
		vmg
		tgi
		bcm
		baa
		vrs
		tva
		rri
		bjk
		lbv
		mmx
		lih
		ncf
		tqp
		tbf
		lcm
		leu
		tgc
		nal
		tbj
		bnp
		bjl
		mxm
		nak
		bbn
		wiv
		aaw
		gip
		apo
		mwg
		mbh
		akt
		avb
		bek
		let
		mpo
		pss
		aix
		xkx
		ssz
		lmg
		mwh
		aie
		bcu
		wab
		mpn
		dad
		gdd
		tbc
		brz
		mjk
		mna
		apr
		bbv
		mqz
		tkv
		mee
		uvl
		kdf
		met
		roe
		tmy
		xsi
		mgl
		tuc
		ggt
		bch
		khl
		mmt
		kvc
		adz
		hob
		waz
		zsa
		zsu
		lbq
		ylu
		gve
		srf
		msu
		laz
		lbu
		mcy
		mpl
		una
		buk
		kcl
		jae
		bzh
		mmo
		dac
		goc
		ksl
		zeg
		ptp
		tbx
		pix
		val
		hot
		ymp
		kbm
		sij
		aps
		sso
		mbk
		svb
		tmq
		ykm
		sry
		bmc
		kis
		mjm
		spe
		mva
		woc
		kbw
		trb
		kxa
		ymn
		auq
		kbi
		sob
		wkd
		bpg
		lio
		pdn
		tpf
		yrs
		ism
		orz
		kzu
		tti
		aai
		bmk
		mwc
		wat
		dgg
		pwg
		ubr
		mum
		mvn
		tpa
		wed
		hgw
		wag
		ykk
		grw
		aui
		bdd
		dva
		gar
		sew
		bwf
		mwa
		dob
		dww
		kqf
		gvs
		klx
		mzz
		viv
		yml
		bwd
		mox
		ddi
		bxh
		kud
		tte
		oyy
		wgb
		ylb
		unu
		swp
		sbe
		mbq
		don
		kse
		nrz
		rro
		mek
		kbt
		hul
		khz
		snc
		meu
		bmn
		yob
		zgr
		oum
		mpx
		myw
		btp
		kij
		tgo
		nmw
		ktm
		lle
		nss
		anx
		elu
		kxr
		ncc
		pat
		sbc
		ttv
		twp
		lek
		lid
		biq
		npn
		rak
		sbh
		llf
		tlx
		lib
		mft
		los
		blq
		ler
		pek
		loj
		ncn
		pkg
		ktk
		ssg
		wuv
		nlz
		ntu
		nfl
		ngr
		utp
		aua
		tbe
		tkw
		tnx
		vnk
		tns
		emi
		bhc
		lcc
		kgb
		slz
		wgo
		xmx
		wuy
		asz
		gei
		xmt
		mth
		mvr
		rnn
		and
		bsm
		pmo
		ppm
		seu
		wbw
		wad
		amk
		kjr
		wbb
		mvx
		dsn
		bhw
		gop
		ire
		jau
		tni
		mhz
		wrp
		bed
		erw
		mqa
		ptn
		szw
		bzq
		mky
		gzn
		irh
		aaz
		bkx
		aoz
		heg
		tet
		bpz
		dnk
		llg
		rgu
		row
		txq
		twu
		nxa
		tkd
		hbu
		idt
		krd
		lka
		wmh
		lva
		gal
		kem
		mgm
		dmr
		rmm
		kje
		lex
		lti
		ilu
		tzn
		wet
		apx
		kvo
		baj
		kpd
		kvv
		kyd
		lrn
		mqi
		tre
		woo
		bay
		kvp
		lcd
		txn
		udj
		nfa
		hvn
		lur
		xbr
		akg
		kod
		lmy
		mvd
		wew
		wnk
		adr
		aol
		end
		lmf
		lmj
		lmq
		lmr
		lvu
		lwe
		lwt
		nea
		nxe
		ple
		reb
		riu
		rjg
		ror
		wrx
		xxk
		ila
		kuk
		kvh
		slp
		bhp
		ksx
		ljl
		mqy
		nxg
		ski
		ssq
		amv
		bzn
		alo
		asl
		hik
		lhh
		tlu
		htu
		ltu
		spr
		amq
		nul
		kzx
		plh
		spb
		tlt
		kzb
		hrk
		lcs
		lcq
		huk
		lox
		nae
		alp
		weo
		jal
		kzl
		nni
		nxl
		sau
		wha
		hud
		ste
		bgy
		sgu
		hti
		bnf
		bty
		mqp
		bvt
		ges
		wah
		bnd
		mqc
		szn
		kzd
		tlv
		lcl
		pmc
		vms
		mhs
		drn
		kuv
		tev
		agf
		oni
		urn
		skz
		frd
		kei
		jmd
		sws
		slu
		mss
		vbb
		mxz
		sve
		vme
		tvm
		imr
		emw
		bcd
		dij
		ddw
		nbn
		huw
		kwh
		bkr
		nij
		otd
		sya
		kkx
		slm
		ssb
		sse
		sml
		bdr
		sjm
		bdl
		abx
		yka
		twy
		lbx
		bhr
		bmm
		msh
		skg
		tdx
		tkg
		txy
		xmv
		xmw
		buc
		bzc
		plt
		dun
		duq
		duw
		pku
		mhy
		apg
		tjg
		knx
		meo
		mfp
		msi
		mui
		zlm
		mfa
		bve
		bvu
		dup
		jax
		lcf
		liw
		mfb
		mqg
		pel
		vkk
		vkt
		hji
		jak
		kvb
		lce
		ors
		tmw
		zmi
		btj
		orn
		ind
		zsm
		bjn
		kxd
		min
		pse
		kvr
		mtd
		sbx
		blg
		lkj
		snb
		iba
		knl
		xdy
		urk
		ace
		jra
		rad
		rog
		rgs
		roc
		huq
		cje
		cja
		cjm
		hro
		lew
		klw
		kzf
		myl
		tvw
		unz
		brs
		toy
		ttp
		pmf
		bhz
		bep
		npy
		ppk
		lje
		sdu
		blz
		bgz
		bgb
		loe
		zbt
		bzb
		bkz
		vkl
		tlk
		xkq
		wow
		bsu
		xmz
		mqn
		vko
		lbw
		raz
		wru
		mzq
		pdo
		tdi
		cia
		xks
		llm
		pnp
		ues
		lix
		mnb
		zka
		bup
		khc
		bhq
		bna
		bzl
		txe
		dok
		law
		txm
		ums
		bls
		dms
		tdj
		pee
		kgx
		wlo
		lji
		kly
		wtw
		akb
		btm
		bbc
		btd
		btx
		btz
		bts
		mwv
		skh
		nia
		smr
		gay
		atq
		ptu
		pnc
		ulm
		dkk
		mdr
		mvp
		mli
		ptt
		wmm
		sda
		kli
		mqj
		tln
		rob
		mqx
		cml
		tmn
		emb
		bug
		sko
		skx
		psn
		bdx
		sly
		bnu
		kjc
		kjk
		mak
		ley
		bsb
		bdg
		bsy
		txx
		dkr
		dpp
		drg
		dtb
		dtp
		ktr
		kzs
		kzt
		mqq
		tdu
		dtr
		grm
		kqr
		kqt
		tgb
		gnq
		kzj
		dmv
		dmg
		low
		ruu
		txa
		abf
		dbj
		lnd
		put
		snv
		tgq
		lgi
		kzi
		blj
		sbr
		tid
		kve
		srk
		kqv
		kxi
		mvv
		plz
		slg
		tih
		bfg
		bhv
		xay
		xkd
		xkn
		kys
		whu
		ree
		hov
		pni
		pud
		puf
		xke
		bvk
		mxr
		mxd
		sge
		pez
		pne
		sib
		ttw
		whk
		ulu
		xky
		xkl
		puj
		kyi
		beg
		nrm
		ttg
		llk
		zbe
		zbc
		zbw
		bny
		bqr
		sjb
		bdb
		pna
		puc
		bkn
		kag
		skp
		umi
		spg
		pnm
		lhn
		dro
		kxn
		sdx
		szd
		mel
		jvn
		osi
		tes
		jas
		jav
		abl
		kge
		ljp
		bac
		sun
		byd
		djo
		rir
		sdm
		xem
		scg
		sre
		lra
		bei
		bth
		trx
		sne
		sdo
		kkv
		mad
		nsy
		smw
		sas
		ban
		bnb
		mkm
		mwt
		goq
		ktq
		cha
		pau
		rej
		ais
		ami
		ckv
		kae
		ppu
		ssf
		trv
		tay
		bnn
		dru
		pwn
		tsu
		sxr
		xnb
		xsy
		pyu
	;
END;
BEGIN TREES;
	TRANSLATE
		1	fil,
		2	tgl,
		3	hil,
		4	msb,
		5	atk,
		6	cps,
		7	prh,
		8	war,
		9	bks,
		10	bvy,
		11	cbw,
		12	srv,
		13	rol,
		14	bfx,
		15	krj,
		16	clu,
		17	cyo,
		18	btn,
		19	loc,
		20	mlz,
		21	akl,
		22	bno,
		23	tgn,
		24	btw,
		25	tsg,
		26	sgd,
		27	ceb,
		28	klg,
		29	kll,
		30	kqe,
		31	daw,
		32	kyk,
		33	mry,
		34	msk,
		35	agz,
		36	bto,
		37	fbl,
		38	lbl,
		39	rbl,
		40	ubl,
		41	bln,
		42	atl,
		43	agk,
		44	bcl,
		45	cts,
		46	kyn,
		47	mtw,
		48	srg,
		49	atm,
		50	ays,
		51	ayy,
		52	mmn,
		53	mdh,
		54	ill,
		55	mrw,
		56	bgs,
		57	mbs,
		58	mta,
		59	cgc,
		60	mba,
		61	mkx,
		62	bkd,
		63	obo,
		64	atd,
		65	mbt,
		66	msm,
		67	mqk,
		68	mbd,
		69	mbb,
		70	mbi,
		71	bku,
		72	bnj,
		73	twb,
		74	hnn,
		75	due,
		76	abd,
		77	dul,
		78	laa,
		79	stb,
		80	skn,
		81	sfe,
		82	syb,
		83	suc,
		84	plc,
		85	plw,
		86	pwm,
		87	tbw,
		88	plv,
		89	bya,
		90	tgt,
		91	bld,
		92	blf,
		93	bne,
		94	swu,
		95	llq,
		96	gor,
		97	kzp,
		98	pns,
		99	mog,
		100	ifk,
		101	ifu,
		102	ifa,
		103	ifb,
		104	ebk,
		105	obk,
		106	rbk,
		107	vbk,
		108	lbk,
		109	kne,
		110	xnn,
		111	blw,
		112	kmk,
		113	ksc,
		114	kyb,
		115	kml,
		116	bjx,
		117	kkg,
		118	kmd,
		119	knb,
		120	itt,
		121	ity,
		122	tis,
		123	iti,
		124	itb,
		125	inn,
		126	kyj,
		127	iwk,
		128	ibl,
		129	tne,
		130	ify,
		131	kak,
		132	pag,
		133	ilk,
		134	agy,
		135	aqn,
		136	prf,
		137	apf,
		138	ksn,
		139	duo,
		140	duy,
		141	dgc,
		142	gdg,
		143	agt,
		144	gad,
		145	itv,
		146	atp,
		147	yog,
		148	azt,
		149	ibg,
		150	att,
		151	tiu,
		152	isd,
		153	atz,
		154	ilo,
		155	ivb,
		156	ivv,
		157	tao,
		158	xsb,
		159	abp,
		160	blx,
		161	sgb,
		162	abc,
		163	ayt,
		164	smk,
		165	sbl,
		166	agv,
		167	pam,
		168	agn,
		169	tbk,
		170	alj,
		171	iry,
		172	tdy,
		173	tiy,
		174	bgi,
		175	tbl,
		176	bpr,
		177	bps,
		178	tld,
		179	snl,
		180	sxn,
		181	rth,
		182	bnq,
		183	txs,
		184	tdn,
		185	tom,
		186	tnt,
		187	tnw,
		188	dyg,
		189	yap,
		190	nau,
		191	uli,
		192	nmt,
		193	tpv,
		194	pfa,
		195	tox,
		196	mpy,
		197	chk,
		198	cal,
		199	stw,
		200	woe,
		201	puw,
		202	mrl,
		203	sov,
		204	pif,
		205	pon,
		206	mkj,
		207	gil,
		208	mah,
		209	kos,
		210	lkn,
		211	crc,
		212	nnd,
		213	omb,
		214	app,
		215	bpa,
		216	btr,
		217	lht,
		218	mmg,
		219	mrb,
		220	mrm,
		221	ptv,
		222	sax,
		223	ske,
		224	tgs,
		225	urr,
		226	vra,
		227	hiw,
		228	krf,
		229	tql,
		230	wwo,
		231	lrz,
		232	msn,
		233	olr,
		234	sww,
		235	lml,
		236	pma,
		237	tvk,
		238	mlv,
		239	mtt,
		240	mwo,
		241	klv,
		242	upv,
		243	ahb,
		244	aul,
		245	mlx,
		246	mme,
		247	onu,
		248	vao,
		249	vrt,
		250	mll,
		251	mvt,
		252	pgk,
		253	psw,
		254	sns,
		255	lmu,
		256	lww,
		257	bnk,
		258	bki,
		259	brj,
		260	mmm,
		261	mla,
		262	tgp,
		263	nsw,
		264	tsr,
		265	alm,
		266	frt,
		267	mkv,
		268	mnl,
		269	mrp,
		270	nkk,
		271	nrg,
		272	ptr,
		273	rga,
		274	tlm,
		275	tmi,
		276	tmt,
		277	vlp,
		278	vnp,
		279	wlr,
		280	wsi,
		281	tls,
		282	aor,
		283	lmb,
		284	akr,
		285	etn,
		286	lpa,
		287	erk,
		288	llp,
		289	nmk,
		290	nmb,
		291	lgk,
		292	lrv,
		293	nvh,
		294	tmb,
		295	vnm,
		296	lzl,
		297	mrs,
		298	mwi,
		299	nms,
		300	rpn,
		301	dix,
		302	bnr,
		303	lnn,
		304	plb,
		305	ssv,
		306	sku,
		307	aji,
		308	bpk,
		309	aqr,
		310	nek,
		311	aok,
		312	axx,
		313	ane,
		314	cir,
		315	sih,
		316	duf,
		317	kdk,
		318	pri,
		319	cam,
		320	fwa,
		321	nem,
		322	piz,
		323	jaz,
		324	bwa,
		325	mrk,
		326	wmn,
		327	pme,
		328	pop,
		329	msq,
		330	nua,
		331	yly,
		332	nee,
		333	hvk,
		334	mkt,
		335	aek,
		336	bwb,
		337	wyy,
		338	rtm,
		339	goo,
		340	llx,
		341	lmv,
		342	fij,
		343	nuq,
		344	nur,
		345	tvl,
		346	kpg,
		347	nho,
		348	nkr,
		349	ojv,
		350	sky,
		351	pkp,
		352	num,
		353	wls,
		354	smo,
		355	fud,
		356	fut,
		357	mnv,
		358	mxe,
		359	tkp,
		360	piv,
		361	mmw,
		362	uve,
		363	aud,
		364	tkl,
		365	mqm,
		366	ray,
		367	rkh,
		368	tah,
		369	haw,
		370	mri,
		371	rar,
		372	aut,
		373	mrq,
		374	mrv,
		375	pmt,
		376	pnh,
		377	rap,
		378	niu,
		379	ton,
		380	dhv,
		381	nen,
		382	iai,
		383	agw,
		384	aia,
		385	bxa,
		386	faf,
		387	stn,
		388	alu,
		389	dor,
		390	ora,
		391	apb,
		392	lgl,
		393	bvc,
		394	bvd,
		395	far,
		396	gmb,
		397	kwd,
		398	kwf,
		399	llu,
		400	mlu,
		401	lgu,
		402	brr,
		403	mln,
		404	gri,
		405	tlr,
		406	lgr,
		407	nlg,
		408	bgt,
		409	tnn,
		410	tnp,
		411	nwi,
		412	tnk,
		413	tnl,
		414	iff,
		415	erg,
		416	uur,
		417	aty,
		418	pex,
		419	hla,
		420	hao,
		421	sol,
		422	tpz,
		423	hah,
		424	sps,
		425	tio,
		426	ppn,
		427	nsn,
		428	rai,
		429	hrw,
		430	sgz,
		431	bjp,
		432	hrc,
		433	kqw,
		434	koa,
		435	lbb,
		436	grz,
		437	ksd,
		438	gfk,
		439	sjr,
		440	lga,
		441	ghn,
		442	ksg,
		443	nke,
		444	uge,
		445	drr,
		446	gli,
		447	kzk,
		448	rug,
		449	sbb,
		450	hoa,
		451	mpr,
		452	mvo,
		453	bxf,
		454	gga,
		455	mrn,
		456	blp,
		457	kkk,
		458	jaj,
		459	lgb,
		460	kji,
		461	mte,
		462	ttu,
		463	urv,
		464	vmg,
		465	tgi,
		466	bcm,
		467	baa,
		468	vrs,
		469	tva,
		470	rri,
		471	bjk,
		472	lbv,
		473	mmx,
		474	lih,
		475	ncf,
		476	tqp,
		477	tbf,
		478	lcm,
		479	leu,
		480	tgc,
		481	nal,
		482	tbj,
		483	bnp,
		484	bjl,
		485	mxm,
		486	nak,
		487	bbn,
		488	wiv,
		489	aaw,
		490	gip,
		491	apo,
		492	mwg,
		493	mbh,
		494	akt,
		495	avb,
		496	bek,
		497	let,
		498	mpo,
		499	pss,
		500	aix,
		501	xkx,
		502	ssz,
		503	lmg,
		504	mwh,
		505	aie,
		506	bcu,
		507	wab,
		508	mpn,
		509	dad,
		510	gdd,
		511	tbc,
		512	brz,
		513	mjk,
		514	mna,
		515	apr,
		516	bbv,
		517	mqz,
		518	tkv,
		519	mee,
		520	uvl,
		521	kdf,
		522	met,
		523	roe,
		524	tmy,
		525	xsi,
		526	mgl,
		527	tuc,
		528	ggt,
		529	bch,
		530	khl,
		531	mmt,
		532	kvc,
		533	adz,
		534	hob,
		535	waz,
		536	zsa,
		537	zsu,
		538	lbq,
		539	ylu,
		540	gve,
		541	srf,
		542	msu,
		543	laz,
		544	lbu,
		545	mcy,
		546	mpl,
		547	una,
		548	buk,
		549	kcl,
		550	jae,
		551	bzh,
		552	mmo,
		553	dac,
		554	goc,
		555	ksl,
		556	zeg,
		557	ptp,
		558	tbx,
		559	pix,
		560	val,
		561	hot,
		562	ymp,
		563	kbm,
		564	sij,
		565	aps,
		566	sso,
		567	mbk,
		568	svb,
		569	tmq,
		570	ykm,
		571	sry,
		572	bmc,
		573	kis,
		574	mjm,
		575	spe,
		576	mva,
		577	woc,
		578	kbw,
		579	trb,
		580	kxa,
		581	ymn,
		582	auq,
		583	kbi,
		584	sob,
		585	wkd,
		586	bpg,
		587	lio,
		588	pdn,
		589	tpf,
		590	yrs,
		591	ism,
		592	orz,
		593	kzu,
		594	tti,
		595	aai,
		596	bmk,
		597	mwc,
		598	wat,
		599	dgg,
		600	pwg,
		601	ubr,
		602	mum,
		603	mvn,
		604	tpa,
		605	wed,
		606	hgw,
		607	wag,
		608	ykk,
		609	grw,
		610	aui,
		611	bdd,
		612	dva,
		613	gar,
		614	sew,
		615	bwf,
		616	mwa,
		617	dob,
		618	dww,
		619	kqf,
		620	gvs,
		621	klx,
		622	mzz,
		623	viv,
		624	yml,
		625	bwd,
		626	mox,
		627	ddi,
		628	bxh,
		629	kud,
		630	tte,
		631	oyy,
		632	wgb,
		633	ylb,
		634	unu,
		635	swp,
		636	sbe,
		637	mbq,
		638	don,
		639	kse,
		640	nrz,
		641	rro,
		642	mek,
		643	kbt,
		644	hul,
		645	khz,
		646	snc,
		647	meu,
		648	bmn,
		649	yob,
		650	zgr,
		651	oum,
		652	mpx,
		653	myw,
		654	btp,
		655	kij,
		656	tgo,
		657	nmw,
		658	ktm,
		659	lle,
		660	nss,
		661	anx,
		662	elu,
		663	kxr,
		664	ncc,
		665	pat,
		666	sbc,
		667	ttv,
		668	twp,
		669	lek,
		670	lid,
		671	biq,
		672	npn,
		673	rak,
		674	sbh,
		675	llf,
		676	tlx,
		677	lib,
		678	mft,
		679	los,
		680	blq,
		681	ler,
		682	pek,
		683	loj,
		684	ncn,
		685	pkg,
		686	ktk,
		687	ssg,
		688	wuv,
		689	nlz,
		690	ntu,
		691	nfl,
		692	ngr,
		693	utp,
		694	aua,
		695	tbe,
		696	tkw,
		697	tnx,
		698	vnk,
		699	tns,
		700	emi,
		701	bhc,
		702	lcc,
		703	kgb,
		704	slz,
		705	wgo,
		706	xmx,
		707	wuy,
		708	asz,
		709	gei,
		710	xmt,
		711	mth,
		712	mvr,
		713	rnn,
		714	and,
		715	bsm,
		716	pmo,
		717	ppm,
		718	seu,
		719	wbw,
		720	wad,
		721	amk,
		722	kjr,
		723	wbb,
		724	mvx,
		725	dsn,
		726	bhw,
		727	gop,
		728	ire,
		729	jau,
		730	tni,
		731	mhz,
		732	wrp,
		733	bed,
		734	erw,
		735	mqa,
		736	ptn,
		737	szw,
		738	bzq,
		739	mky,
		740	gzn,
		741	irh,
		742	aaz,
[truncated: 510 more rows]
